# Supplementary material for: Genomic Surveillance Reveals Vaccine-Associated Shifts in Pediatric Invasive Streptococcus pneumoniae in Tunisia
Source: Vaccines (Basel). 2025 Dec 25;14(1):27. doi: 10.3390/vaccines14010027 (PMC12846382; doi:10.3390/vaccines14010027)
Supplement: Supplementary file 1 [file vaccines-14-00027-s001.zip]

Archive with 4 entries (4 files):
- Supplementary  Materials Text S1. cpsB_unknown.txt
- Supplementary  Materials Text S2. cpsB_known_serotypes.txt
- Supplementary Figure S1.pdf
- Supplementary Table S1.pdf
