# Supplementary material for: Genomic Surveillance Reveals Vaccine-Associated Shifts in Pediatric Invasive Streptococcus pneumoniae in Tunisia
Source: Vaccines (Basel). 2025 Dec 25;14(1):27. doi: 10.3390/vaccines14010027 (PMC12846382; doi:10.3390/vaccines14010027)
Supplement: Supplementary file 1 [file vaccines-14-00027-s001.zip › Supplementary Materials Text S1. cpsB_unknown.txt]

>248944|2507_16
ATGATTGATATTCATTCGCACATTGTCTTTGATGTAGATGATGGTCCCAAGTCAAGAGAG
GAAAGTAAGGCTCTCTTGACAGAAGCCTACAGGCAGGGGGTGCGAACCATTGTCTCTACC
TCTCACCGTCGCAAGGGCATGTTTGAAACTCCAGAAGAGAAGATAGCAGAAAACTTTCTT
CAGGTTCGGGAAATAGCTAAGGAAGTCGCGAGTGACTTGGTCATTGCTTATGGGGCCGAA
ATTTACTACACACCAGATGTTTTGGGTAAGCTGGAAAAAAATCGGATTCCGACCCTCAAT
AATAGTCGTTATGCCTTGATAGAGTTTAGTATGAACACCCCTTATCGCGATATTCATAGT
GCCTTGATTAAAATATTGATGTTGGGAATTACTCCAGTCATTGCCCACATCGAGCGCTAT
GATGCTCTTGAAAATAATGAAAAACGCGTTCGAGAGCTGATTAATATGGGCTGTTACACG
CAAGTAAATAGTTCACATGTCCTCAAATCCAAACTTTTTGGAGAACCTTATAAATTCATG
AAAAAAAGAGCTCAGTATTTCTTGGAGCGTGATTTGGTTCATGTGATTGCAAGTGATATG
CATAATGTGGACAGCAGACCTCCCCATATGGCAGAAGCATATGACCTTGTTTCCCAAAAA
TACGGAGAAACGAAGGCTCAGGACCTTTTTATAGACAATCCTCGAAAAATTGTAATGGAT
CAACTAATT
>248946|3897_16
ATGATAGACATCCATTCGCATATCGTTTTTGATGTAGATGACGGTCCCAAGTCAAGAGAG
GAAAGCAAGGCTCTCTTGACAGAATCCTACAGGCAGGGGGTGCGAACCATTGTCTCTACC
TCTCACCGTCGCAAGGGCATGTTTGAAACTCCGGAAGAGAAGATAGCAGAAAACTTTCTT
CAGGTTCGGGAAATTGCAAAAGAAGTAGCAGATGATTTAGTCATTGCTTATGGCGCAGAG
ATATACTATACTCTGGATGCTCTAGAAAAGCTAGAAAAAAAAGAAATTCCTACCCTCAAT
GATAGTCGTTATGCCTTGATAGAGTTTAGTATGAACACTCCTTATCGCGATATCCATAGC
GCCTTGAGCAAGATCTTGATGTTGGGAATTACTCCAGTCATTGCCCACATTGAGCGCTAT
GATGCTCTTGAAAATAACGGAAAACGTGTTCGTGAACTGATTGATATGGGGTGCTATACT
CAGATAAATAGTTATCATGTTTCAAAACCTAAGTTCTTTGGTGAAAAATATAAATTCATG
AAAAAGAGAGCTCGGTATTTTTTGGAACGTGATTTAGTTCATGTAGTTGCAAGTGACATG
CACAATTTAGACAGTAGACCTCCATATATGCAACAGGCATATGATATCATTGCTAAGAAA
TATGGAGCGAAAAAAGCGAAAGAACTTTTTGTAGATAATCCCAGAAAAATTATAATGGAT
CAATTAATT
>248949|4246_16
ATGATAGACATCCATTCGCATATCGTTTTTGATGTAGATGACGGTCCCAAGTCAAGAGAG
GAAAGCAAGGCTCTCTTGATAGAATCCTACAGGCAGGGGGTGCGAACCATTGTCTCTACC
TCTCACCGTCGCAAGGGCATGTTTGAAACTCCGGAAGAGAAGATAGCAGAAAACTTTCTT
CAGGTTCGGGAAATTGCAAAAGAAGTAGCAGATGATTTAGTCATTGCTTATGGCGCAGAG
ATATACTATACTCTGGATGCTCTAGAAAAGCTAGAAAAAAAAGAAATTCCTACCCTTAAT
GATAGTCGTTATGCCTTGATTGAGTTTAGCATGCATACTTCCTATCGTCAGATTCATACG
GGATTGAGCAATATTTTGATGTTGGGAATCACGCCAGTAATTGCTCATATTGAACGTTAT
GATGCTTTAGAGAATAACGAAAAACATGTTCGTGAACTGATTGATATGGGGTGCTATACT
CAGATAAATAGTTATCATGTTTCAAAACCTAAGTTCTTTGGTGAAAAATATAAATTCATG
AAAAAGAGAGCTCGGTATTTTTTGGAACGTGATTTAGTTCATGTAGTTGCAAGTGACATG
CACAATTTAGACAGTAGACCTCCATATATGCAACAGGCATATGATATCATTGCTAAGAAA
TATGGAGCGAAAAAAGCGAAAGAACTTTTTGTAGATAATCCCAGAAAAATTATAATGGAT
CAATTAATT
>248950|4478_16
ATGATTGATATTCATTCGCACATCGTCTTTGATGTAGATGATGGTCCCAAGTCAAGAGAG
GAAAGCAAGGCTCTCTTGGCAGAATCCTACAGGCAGGGGGTGCGAACCATTGTCTCTACC
TCTCACCGTCGCAAGGGCATGTTTGAAACTCCGGAAGAGAAGATAGCAGAAAACTTTCTT
CAGGTTCGGGAAATAGCTAAGGAAGTGGCGAGTGACTTGGTCATTGCTTACGGGGCTGAA
ATTTACTACACATCAGATGTTTTGGATAAGCTGGAAAAAAATCGGATTCCGACCCTCAAT
AATAGTCGTTATGCCTTGATAGAGTTTAGTATGAACACCCCTTATCGCGATATTCATAGT
GCCTTGAGTAAAATATTGATGTTGGGAATTACTCCAGTCATTGCCCACATTGAGCGCTAT
GATGCACTTGAAAATAATGAAAAACGCGTTCGAGAGCTGATCAATATGGGCTGTTACACG
CAAGTAAATAGTTCACATGTCCTCAAATCCAAACTTTTTGGAGAACGTTATAAATTCATG
AAAAAAAGAGCTCAGTATTTTTTGGAGCGTGACTTGGTTCATATCATTGCAAGTGATATG
CATAATGTGGACAGCAGACCTCCCCATATGGCAGAAGCATATGACCTTGTTTCCCAAAAA
TACGGAGAAGCGAAGGCTCAGGAACTTTTTATAGATAATCCTCGAAAAATTGTAATGGAT
CAACTAATT
>248951|5776_16
ATGATAGACATCCATTCGCATATCGTTTTTGATGTAGATGACGGTCCCAAGTCAAGAGAG
GAAAGCAAGGCTCTCTTGATAGAATCCTACAGGCAGGGGGTGCGAACCATTGTCTCTACC
TCTCACCGTCGCAAGGGCATGTTTGAAACTCCGGAAGAGAAGATAGCAGAAAACTTTCTT
CAGGTTCGGGAAATTGCAAAAGAAGTAGCAGATGATTTAGTCATTGCTTATGGCGCAGAG
ATATACTATACTCTGGATGCTCTAGAAAAGCTAGAAAAAAAAGAAATTCCTACCCTTAAT
GATAGTCGTTATGCCTTGATTGAGTTTAGCATGCATACTTCCTATCGTCAGATTCATACG
GGATTGAGCAATATTTTGATGTTGGGAATCACGCCAGTAATTGCTCATATTGAACGTTAT
GATGCTTTAGAGAATAACGAAAAACATGTTCGTGAACTGATTGATATGGGGTGCTATACT
CAGATAAATAGTTATCATGTTTCAAAACCTAAGTTCTTTGGTGAAAAATATAAATTCATG
AAAAAGAGAGCTCGGTATTTTTTGGAACGTGATTTAGTTCATGTAGTTGCAAGTGACATG
CACAATTTAGACAGTAGACCTCCATATATGCAACAGGCATATGATATCATTGCTAAGAAA
TATGGAGCGAAAAAAGCGAAAGAACTTTTTGTAGATAATCCCAGAAAAATTATAATGGAT
CAATTAATT
>248952|5717_16
ATGATAGACATCCATTCGCATATCGTTTTTGATGTAGATGACGGTCCCAAGTCAAGAGAG
GAAAGCAAGGCTCTCTTGGCAGAATCCTACAGGCAGGGGGTGCGAACCATTGTCTCTACC
TCTCACCGTCGCAAGGGCATGTTTGAAACTCCGGAAGAGAAGATAGCAGAAAACTTTCTT
CAGGTTCGGGAAATAGCTAAGGAAGTGGCGAGTGACTTAGTCATTGCTTACGGGGCTGAA
ATTTACTACACACCAGATGTTCTGGATAAGCTGGGAAAAAAGCGGATTCCGACCCTCAAT
GATAGTCGTTATGCCTTGATAGAGTTTAGTATGAACACTCTTTATCGCGATATTCATAGC
GCCTTGAACAAGATCTTGATGTTGGGAATTACTCCAGTCATTGCCCACATCGAACGCTAT
GATGCTCTTGAAAATAATGAAAAACGCGTTCGGGAGCTGATCGATATGGGCTGTTACACG
CAAGTAAATAGTTCACATGTCCTCAAACCCAAACTTTTTGGCGAACGTTATAAATTCATG
AAAAAAAGAGTTCAGTATTTTTTGGAACGTGATTTAGTTCATGTAGTTGCAAGTGATATG
CACAATTTAGACAGTAGACCTCCATATATGCAACAGGCATATGATATCATTGCTAAGAAA
TATGGAGCGAAAAAAGCGAAAGAACTTTTTGTAGATAATCCCAGAAAAATTATAATGGAT
CAATTAATT
>248953|5847_16
ATGATTGATATTCATTCGCACATTGTCTTTGATGTAGATGATGGTCCCAAGTCAAGAGAG
GAAAGTAAGGCTCTCTTGACAGAAGCCTACAGGCAGGGGGTGCGAACCATTGTCTCTACC
TCTCACCGTCGCAAGGGCATGTTTGAAACTCCAGAAGAGAAGATAGCAGAAAACTTTCTT
CAGGTTCGGGAAATAGCTAAGGAAGTCGCGAGTGACTTGGTCATTGCTTATGGGGCTGAA
ATTTACTACACGCCAGATGTTTTGGATAAGCTGGAAAACAATCGGATTCCGACCCTCAAT
AATAGTCGTTATGCCTTGATAGAGTTTAGTATGAACACTCCTTATCGCGATATTCATAGT
GCCTTGAATAAAATATTGATGTTGGGAATTACTCCCGTCATTGCCCACATAGAGCGCTAT
GATGTTCTTGAAAATAATGAAAAACGCGTTCGAGAGCTGATCGATATGGGCTGTTACACG
CAAATAAATAGTTCACATGTCCTCAAATCCAAACTTTTTGGAGAACCTTATAAATTCATG
AAAAAAAGAGCGCAGTATTTCTTGGAGCGTGATTTGGTTCATATCATTGCAAGTGATATG
CATAATGTGGACGGCAGACCCCCCCATATGGCAGAAGCATATGACCTTGTTTCCCAAAAA
TACGGAGAAGCGAAGGCTCAGGAACTTTTTATAGACAATCCTCGAAAAATTGTAATGGAT
CAACTAATT
>248954|5996_16
ATGATAGACATCCATTCGCATATCGTTTTTGATGTAGATGACGGTCCCAAGTCAAGAGAG
GAAAGCAAGGCTCTCTTGGTAGAAGCCTACAGACAGGGGGTGCGAACCATTGTCTCTACC
TCTCACCGTCGCAAGGGTATGTTTGAAACTCCGGAAGAGAAGATAGCAGAAAACTTTCTT
CAGGTTCGGGAAATAGCTAAGGAAGTGGCGAGTGATTTAGTCATCGCTTACGGGGCTGAA
ATTTACTACACACCAGATGTTCTGGATAAGCTAGAAAAAAAGCGGATTCCGACCCTCAAT
GATAGTCGTTATGCCTTGATAGAGTTTAGTATGAACACTCCTTATCGCGATATTCATAGC
GCCTTGAGCAAGATCTTGATGTTGGGAATTACTCCAGTCATTGCCCACATTGAGCGCTAT
GATGCTCTTGAAAATAATGAAAAACGCGTTCGAGAATTGATCGATATGGGCTGTTACACG
CAAGTAAATAGTTCACATGTCCTCAAATCCAAACTTTTTGGCGAACGTTATAAATTCATG
AAAAAAAGAGCTCAGTATTTTTTAGAGCAGGATTTGGTCCATGTCATTGCAAGTGATATG
CACAATCTAGACGGCAGACCTCCTCATATGGCAGAAGCATATGACCTTGTTACCCAAAAA
TACGGAGAAGCGAAGGCTCAGGAACTTTTTATAGACAATCCTCGAAAAATTGTAATGGAT
CAACTAATT
>248955|6928_16
ATGATAGACATCCATTCGCATATCGTTTTTGATGTAGATGACGGTCCCAAGTCAAGAGAG
GAAAGCAAGGCTCTCTTGACAGAATCCTACAGGCAGGGGGTGCGAACCATTGTCTCTACC
TCTCACCGTCGCAAGGGCATGTTTGAAACTCCGGAAGAGAAGATAGCAGAAAACTTTCTT
CAGGTTCGGGAAATTGCAAAAGAAGTAGCAGATGATTTAGTCATTGCTTATGGCGCAGAG
ATATACTATACTCTGGATGCTCTAGAAAAGCTAGAAAAAAAAGAAATTCCTACCCTCAAT
GATAGTCGTTATGCCTTGATAGAGTTTAGTATGAACACTCCTTATCGCGATATTCATAGC
GCCTTGAGCAAGATCTTGATGTTGGGAATTACTCCAGTCATTGCCCACATTGAGCGCTAT
GATGCTCTTGAAAATAACGAAAAACGTGTTCGTGAACTGATTGATATGGGCTGTTACACG
CAAGTAAATAGTTCACATGTCCTCAAACCCAAACTTTTTGGCGAACGTTATAAATTCATG
AAAAAAAGAGCTCAGTATTTTTTAGAGCAGGATTTGGTCCATGTCATTGCAAGTGATATG
CACAATCTAGACGGTAGACCTCCTCATATGGCAGAAGCATATGACCTTGTTACCCAAAAA
TACGGAGAAGCGAAGGCTCAGGAACTTTTTATAGACAATCCTCGAAAAATTGTAATGGAT
CAACTAATT
>248956|7251_16
ATGATAGATATCCATTCGCATATCGTTTTTGATGTAGATGACGGTCCCAAGTCAAGAGAG
GAAAGCAAGGCTCTCTTGGCAGAAGCCTACAGGCAGGGGGTGCGAACCATTGTCTCTACC
TCTCACCGTCGCAAGGGCATGTTTGAAACTCCGGAAGAGAAGATAGCAGAAAACTTTCTT
CAGGTTCGGGAAATTGCAAAAGAAGTAGCAGATGATTTAGTCATTGCTTATGGCGCAGAG
ATATACTATACTATGGATGCTCTAGAAAAGCTAGAAAAAAAAGAAATTCCTACCCTTAAT
GATAGTCGTTATGCTTTGATTGAGTTTAGCATGCATACTTCCTATCGTCAGATTCATACG
GGATTGAGCAATATTTTGATGTTGGGAATCACGCCAGTAATTGCTCATATTGAACGTTAT
GATGCTTTAGAGAATAACGAAAAACGTGTTCGTGAACTGATTGATATGGGGTGCTATACT
CAGATAAATAGTTATCATGTTTCAAAACCTAAGTTCTTTGGTGAAAAATATAAATTCATG
AAAAAGAGAGCTCGGTATTTTTTGGAACGTGATTTAGTTCATGTCATTGCAAGTGACATG
CACAATTTAGACAGTAGACCTCCATATATGCAACAGGCATATGATATCATTGCTAAGAAA
TATGGAGCGAAAAAAGCGAAAGAACTTTTTGTAGATAATCCCATAAAAATTATAATGGAT
CAATTAATT
>248957|8230_16
TGTCTCTACCTCTCACCGTCGCAAGGGCATGTTTGAAACTCCGGAAGAGAAGATAGCAGA
AAACTTTCTTCAGGTTCGGGAAATAGCTAAGGAAGTGGCAGATGATTTAGTCATTGCTTA
TGGCGCAGAGATATACTATACTCTGGATGCTCTAGAAAAGCTAGAAAAAAAAGAAATTCC
TACCCTTAATGATAGTCGTTATGCCTTGATTGAGTTTAGCATGCATACTTCCTATCGTCA
GATTCATACGGGATTGAGCAATATTTTGATGTTGGGAATCACGCCAGTAATTGCTCATAT
TGAACGTTATGATGCTTTAGAGAATAACGAAAAACGTGTTCGTGAACTGATTGATATGGG
GTGCTATACTCAGATAAATAGTTATCATGTTTCAAAACCTAAGTTCTTTGGTGAAAAATA
TAAATTCATGAAAAAGAGAGCTCGGTATTTTTTGGAACGTGATTTAGTTCATGTAGTTGC
AAGTGACATGCACAATTTAGACAGTAGACCTCCATATATGCAACAGGCATATGATATCAT
TGCTAAGAAATATGGAGCGAAAAAAGCGAAAGAACTTTTTGTAGATAATCCCAGAAAAAT
TATAATGGATCAATTAATT
>248958|8732_16
ATGATAGACATCCATTCGCACATCGTCTTTGATGTAGATGATGGTCCCAAGTCAAGAGAG
GAAAGCAAGGCTCTCTTGGCAGAATCCTACAGGCAGGGGGTGAGAACCATTGTCTCTACC
TCTCACCGTCGCAAGGGCATGTTTGAAACTCCGGAAGAGAAGATAGCAGAAAACTTTCTT
CAGGTTCGGGAAATTGCAAAAGAAGTAGCAGATGATTTAGTCATTGCTTATGGCGCAGAG
ATATACTATACTCTGGATGCTCTAGAAAAGCTAGAAAAAAAAGAAATTCCTACCCTTAAT
GATAGTCGTTATGCCTTGATTGAGTTTAGCATGCATACTTCCTATCGTCAGATTCATACG
GGATTGAGCAATATTTTGATGTTGGGAATCACGCCAGTAATTGCTCATATTGAACGTTAT
GATGCTTTAGAGAATAACGAAAAACGTGTTCGTGAACTGATTGATATGGGGTGCTATACT
CAGATAAATAGTTATCATGTTTCAAAACCTAAGTTCTTTGGTGAAAAATATAAATTCATG
AAAAAGAGAGCTCGGTATTTTTTGGAACGTGATTTAGTTCATGTAGTTGCAAGTGACATG
CACAATTTAGACAGTAGACCTCCATATATGCAACAGGCATATGATATCATTGCTAAGAAA
TATGGAGCGAAAAAAGCGAAAGAACTTTTTGTAGATAATCCCAGAAAAATTATAATGGAT
CAATTAATT
>248959|8862_16
ATGATTGATATTCATTCGCACATCGTCTTTGATGTAGATGATGGTCCCAAGTCAAGAGAG
GAAAGCAAGGCTCTCTTGGCAGAATCCTACAGGCAGGGGGTGCGAACCATTGTCTCTACC
TCTCACCGTCGCAAGGGCATGTTTGAAACTCCGGAAGAGAAGATAGCAGAAAACTTTCTT
CAGGTTCGGGAAATAGCTAAGGAAGTGGCGAGTGACTTGGTCATTGCTTACGGGGCTGAA
ATTTACTACACATCAGATGTTTTGGATAAGCTGGAAAAAAATCGGATTCCGACCCTCAAT
AATAGTCGTTATGCCTTGATAGAGTTTAGTATGAACACCCCTTATCGCGATATTCATAGT
GCCTTGAGTAAAATATTGATGTTGGGAATTACTCCAGTCATTGCCCACATTGAGCGCTAT
GATGCACTTGAAAATAATGAAAAACGCGTTCGAGAGCTGATCAATATGGGCTGTTACACG
CAAGTAAATAGTTCACATGTCCTCAAATCCAAACTTTTTGGAGAACGTTATAAATTCATG
AAAAAAAGAGCTCAGTATTTTTTGGAGCGTGACTTGGTTCATATCATTGCAAGTGATATG
CATAATGTGGACAGCAGACCTCCCCATATGGCAGAAGCATATGACCTTGTTTCCCAAAAA
TACGGAGAAGCGAAGGCTCAGGAACTTTTTATAGATAATCCTCGAAAAATTGTAATGGAT
CAACTAATT
>249718|5960_16
ATGATAGACATCCATTCGCATATCGTTTTTGATGTAGATGACGGTCCCAAGTCAAGAGAG
GAAAGCAAGGCTCTCTTGATAGAATCCTACAGGCAGGGGGTGCGAACCATTGTCTCTACC
TCTCACCGTCGCAAGGGCATGTTTGAAACTCCGGAAGAGAAGATAGCAGAAAACTTTCTT
CAGGTTCGGGAAATTGCAAAAGAAGTAGCAGATGATTTAGTCATTGCTTATGGCGCAGAG
ATATACTATACTCTGGATGCTCTAGAAAAGCTAGAAAAAAAAGAAATTCCTACCCTTAAT
GATAGTCGTTATGCCTTGATTGAGTTTAGCATGCATACTTCCTATCGTCAGATTCATACG
GGATTGAGCAATATTTTGATGTTGGGAATCACGCCAGTAATTGCTCATATTGAACGTTAT
GATGCTTTAGAGAATAACGAAAAACATGTTCGTGAACTGATTGATATGGGGTGCTATACT
CAGATAAATAGTTATCATGTTTCAAAACCTAAGTTCTTTGGTGAAAAATATAAATTCATG
AAAAAGAGAGCTCGGTATTTTTTGGAACGTGATTTAGTTCATGTAGTTGCAAGTGACATG
CACAATTTAGACAGTAGACCTCCATATATGCAACAGGCATATGATATCATTGCTAAGAAA
TATGGAGCGAAAAAAGCGAAAGAACTTTTTGTAGATAATCCCAGAAAAATTATAATGGAT
CAATTAATT
>249719|9174_16
ATGATAGATATCCATTCGCATATCGTTTTTGATGTAGATGACGGTCCCAAGTCAAGAGAG
GAAAGCAAGGCTCTCTTGGCAGAAGCCTACAGGCAGGGGGTGCGAACCATTGTCTCTACC
TCTCACCGTCGCAAGGGCATGTTTGAAACTCCGGAAGAGAAGATAGCAGAAAACTTTCTT
CAGGTTCGGGAAATTGCAAAAGAAGTAGCAGATGATTTAGTCATTGCTTATGGCGCAGAG
ATATACTATACTATGGATGCTCTAGAAAAGCTAGAAAAAAAAGAAATTCCTACCCTTAAT
GATAGTCGTTATGCTTTGATTGAGTTTAGCATGCATACTTCCTATCGTCAGATTCATACG
GGATTGAGCAATATTTTGATGTTGGGAATCACGCCAGTAATTGCTCATATTGAACGTTAT
GATGCTTTAGAGAATAACGAAAAACGTGTTCGTGAACTGATTGATATGGGGTGCTATACT
CAGATAAATAGTTATCATGTTTCAAAACCTAAGTTCTTTGGTGAAAAATATAAATTCATG
AAAAAGAGAGCTCGGTATTTTTTGGAACGTGATTTAGTTCATGTCATTGCAAGTGACATG
CACAATTTAGACAGTAGACCTCCATATATGCAACAGGCATATGATATCATTGCTAAGAAA
TATGGAGCGAAAAAAGCGAAAGAACTTTTTGTAGATAATCCCATAAAAATTATAATGGAT
CAATTAATT
>249720|10616_16
ATGATAGACATCCATTCGCATATCGTTTTTGATGTAGATGACGGTCCCAAGTCAAGAGAG
GAAAGCAAGGCTCTCTTGGCAGAATCCTACAGGCAGGGGGTGCGAACCATTGTCTCTACC
TCTCACCGTCGCAAGGGCATGTTTGAAACTCCGGAAGAGAAGATAGCAGAAAACTTTCTT
CAGGTTCGGGAAATAGCTAAGGAAGTGGCGAGTGACTTAGTCATTGCTTACGGGGCTGAA
ATTTACTACACACCAGATGTTCTGGATAAGCTGGGAAAAAAGCGGATTCCGACCCTCAAT
GATAGTCGTTATGCCTTGATAGAGTTTAGTATGAACACTCTTTATCGCGATATTCATAGC
GCCTTGAACAAGATCTTGATGTTGGGAATTACTCCAGTCATTGCCCACATCGAACGCTAT
GATGCTCTTGAAAATAATGAAAAACGCGTTCGGGAGCTGATCGATATGGGCTGTTACACG
CAAGTAAATAGTTCACATGTCCTCAAACCCAAACTTTTTGGCGAACGTTATAAATTCATG
AAAAAAAGAGTTCAGTATTTTTTGGAACGTGATTTAGTTCATGTAGTTGCAAGTGATATG
CACAATTTAGACAGTAGACCTCCATATATGCAACAGGCATATGATATCATTGCTAAGAAA
TATGGAGCGAAAAAAGCGAAAGAACTTTTTGTAGATAATCCCAGAAAAATTATAATGGAT
CAATTAATT
>249721|11586_16
ATGATAGACATCCATTCGCATATCGTTTTTGATGTAGATGACGGTCCTAAGTCAAGAGAG
GAAAGCAAGGCTCTCTTGACAGAATCCTACAGGCAGGGGGTGAGAACCATTGTCTCTACC
TCTCACCGTCGCAAGGGCATGTTTGAAACTCCGGAAGAGAAGATAGCAGAAAACTTTCTT
CAGGTTCGGGAAATAGCTAAGGAAGTGGCGAGTGACTTGGTCATTGCTTATGGGGCTGAA
ATTTACTACACACCAGATGTTCTGGATAAGCTGGAAAAAAAGCGGATTCCGACCCTCAAT
GATAGTCGTTATGCCTTGATAGAGTTCAGTATGAACACTCCTTATCGCGATATTCATAGC
GCCTTGAGCAAGATCTTGATGTTGGGAATTACTCCAGTCATTGCCCACATTGAGCGCTAT
GATGCTCTTGAAAATAATGAAAAACGCGTTCGAGAACTGATTGATAGGGGCTGTTACACG
CAAGTAAATAGTTCACATGTCCTCAAACCCAAACTTTTTGGCGAACGTTATAAATTCATG
AAAAAAAGAGCTCAGTATTTTTTAGAGCAGGATTTGGTTCATATCATTGCAAGTGATATG
CACAATCTAGACGGTAGACCTCCTCATATGGCAGAAGCATATGACCTTGTTACCCAAAAA
TACGGAGAAGCGAAGGCTCAGGAACTTTTTATAGACAATCCTCGAAAAATTGTAATGGAT
CAACTAATT
>249722|12293_16
ATGATAGACATCCATTCGCATATCGTTTTTGATGTAGATGACGGTCCCAAGTCAAGAGAG
GAAAGCAAGGCTCTCTTGATAGAATCCTACAGGCAGGGGGTGCGAACCATTGTCTCTACC
TCTCACCGTCGCAAGGGCATGTTTGAAACTCCGGAAGAGAAGATAGCAGAAAACTTTCTT
CAGGTTCGGGAAATTGCAAAAGAAGTAGCAGATGATTTAGTCATTGCTTATGGCGCAGAG
ATATACTATACTCTGGATGCTCTAGAAAAGCTAGAAAAAAAAGAAATTCCTACCCTTAAT
GATAGTCGTTATGCCTTGATTGAGTTTAGCATGCATACTTCCTATCGTCAGATTCATACG
GGATTGAGCAATATTTTGATGTTGGGAATCACGCCAGTAATTGCTCATATTGAACGTTAT
GATGCTTTAGAGAATAACGAAAAACATGTTCGTGAACTGATTGATATGGGGTGCTATACT
CAGATAAATAGTTATCATGTTTCAAAACCTAAGTTCTTTGGTGAAAAATATAAATTCATG
AAAAAGAGAGCTCGGTATTTTTTGGAACGTGATTTAGTTCATGTAGTTGCAAGTGACATG
CACAATTTAGACAGTAGACCTCCATATATGCAACAGGCATATGATATCATTGCTAAGAAA
TATGGAGCGAAAAAAGCGAAAGAACTTTTTGTAGATAATCCCAGAAAAATTATAATGGAT
CAATTAATT
>249723|12586_16
ATGATAGACATCCATTCGCATATCGTTTTTGATGTAGATGACGGTCCCAAGTCAAGAGAG
GAAAGCAAGGCTCTCTTGATAGAATCCTACAGGCAGGGGGTGCGAACCATTGTCTCTACC
TCTCACCGTCGCAAGGGCATGTTTGAAACTCCGGAAGAGAAGATAGCAGAAAACTTTCTT
CAGGTTCGGGAAATTGCAAAAGAAGTAGCAGATGATTTAGTCATTGCTTATGGCGCAGAG
ATATACTATACTCTGGATGCTCTAGAAAAGCTAGAAAAAAAAGAAATTCCTACCCTTAAT
GATAGTCGTTATGCCTTGATTGAGTTTAGCATGCATACTTCCTATCGTCAGATTCATACG
GGATTGAGCAATATTTTGATGTTGGGAATCACGCCAGTAATTGCTCATATTGAACGTTAT
GATGCTTTAGAGAATAACGAAAAACGTGTTCGTGAACTGATTGATATGGGGTGCTATACT
CAGATAAATAGTTATCATGTTTCAAAACCTAAGTTCTTTGGTGAAAAATATAAATTCATG
AAAAAGAGAGCTCGGTATTTTTTGGAACGTGATTTAGTTCATGTAGTTGCAAGTGACATG
CACAATTTAGACAGTAGACCTCCATATATGCAACAGGCATATGATATCATTGCTAAGAAA
TATGGAGCGAAAAAAGCGAAAGAACTTTTTGTAGATAATCCCAGAAAAATTATAATGGAT
CAATTAATT
>249725|14826_16
ATGATAGACATCCATTCGCATATCGTTTTTGATGTAGATGACGGTCCCAAGTCAAGAGAG
GAAAGCAAGGCTCTCTTGGCAGAATCCTACAGGCAAGGGGTACGAATCATTGTCTCTACC
TCTCACCGTCGCAAGGGCATGTTTGAAACTCCGGAAGAGAAGATAGCAGAAAACTTTCTT
CAGGTTCGGGAAATAGCTAAGGAAGTGGCGAGTGACTTGGTCATTGCTTATGGCGCAGAG
ATATACTATACTCTGGATGCTCTAGAAAAGCTAGAAAAAAAAGAAATTCCTACCCTTAAT
GATAGTCGTTATGCTTTGATTGAGTTTAGCATGCATACTTCCTATCGTCAGATTCATACG
GGATTGAGCAATATTTTGATGTTGGGAATCACGCCAGTAATTGCTCATATTGAACGGTAT
GATGCTTTAGAGAATAACGAAAAACGTGTTCGTGAACTGATTGATATGGGATGCTATACT
CAGATAAATAGTTATCATGTTTTAAAACCTAAGTTCTTTGGTGAAAAATATAAATTCATG
AAAAAGAGAGCTCGGTATTTTTTGGAACGTGATTTAGTTCATGTAGTTGCAAGTGACATG
CACAATTTAGACAGTAGACCTCCATATATGCAACAGGCATATGATATCATTGCTAAGAAA
TATGGAGCGAAAAAAGCGAAAGAACTTTTTGTAGATAATCCCAGAAAAATTATAATGGAT
CAATTAATT
>249726|15146_16
ATGATAGACATCCATTCGCATATCGTTTTTGATGTAGATGACGGTCCCAAGTCAATAGAG
GATAGCAAGGCACTTTTAAGAGAAGCTTATAATCAAGGAGTTCGAATGATTGTGTCTACT
TCGCATCGTCGAAAAGGGATGTTTGAAACTCCAGAAGAAAAAATTGTAACAAATTTTATT
AAGGTTCGTGAAATTGCAAAAGAAGTAGCAGATGATTTAGTCATTGCTTATGGCGCAGAG
ATATACTATACTCTGGATGCTCTAGAAAAGCTAGAAAAAAAGAAATTCCTACCCTTAATG
ATAGTCGTTATGCTTTGATTGAGTTTAGCATGCATACTTCTTATCGTGAGATTCATACGA
GATTGAGCAATATTTTGATGTTGGGAATCACGCCAGTAATTGCTCATATTGAACGTTATG
ATGCTTTAGAGAATAACGAAAAACGTGTTCGTGAACTGATTGATATGGGGTGCTATACTC
AGATAGATAGTTATCATGTTTCAAAACCTAAGTTCTTTGGTGAAAAATATAAATTCATGA
AAAAGAGAGCTCGGTATTTTTTGGAACGTGATTTAGTTCATGTAGTTGCAAGTGACATGC
ACAATTTAGACAGTAGACCTCCATATATGCAACAGGCATATGATATCATTGCTAAGAAAT
ATAGAGCGAAAAAAGCGAAAGAACTTTTTGTAGATAATCCCAGAAAAATTATAATGGATC
AATTAATT
>249728|20233_16
ATGATAGACATCCATTCGCATATCGTTTTTGATGTAGATGACGGTCCCAAGTCAAGAGAG
GAAAGCAAGGCTCTCTTGATAGAATCCTACAGGCAGGGGGTGCGAACCATTGTCTCTACC
TCTCACCGTCGCAAGGGCATGTTTGAAACTCCGGAAGAGAAGATAGCAGAAAACTTTCTT
CAGGTTCGGGAAATTGCAAAAGAAGTAGCAGATGATTTAGTCATTGCTTATGGCGCAGAG
ATATACTATACTCTGGATGCTCTAGAAAAGCTAGAAAAAAAAGAAATTCCTACCCTTAAT
GATAGTCGTTATGCCTTGATTGAGTTTAGCATGCATACTTCCTATCGTCAGATTCATACG
GGATTGAGCAATATTTTGATGTTGGGAATCACGCCAGTAATTGCTCATATTGAACGTTAT
GATGCTTTAGAGAATAACGAAAAACATGTTCGTGAACTGATTGATATGGGGTGCTATACT
CAGATAAATAGTTATCATGTTTCAAAACCTAAGTTCTTTGGTGAAAAATATAAATTCATG
AAAAAGAGAGCTCGGTATTTTTTGGAACGTGATTTAGTTCATGTAGTTGCAAGTGACATG
CACAATTTAGACAGTAGACCTCCATATATGCAACAGGCATATGATATCATTGCTAAGAAA
TATGGAGCGAAAAAAGCGAAAGAACTTTTTGTAGATAATCCCAGAAAAATTATAATGGAT
CAATTAATT
>249729|21956_16
ATGATAGACATCCATTCGCATATCGTTTTTGATGTAGATGACGGTCCCAAGTCAAGAGAG
GAAAGCAAGGCTCTCTTGATAGAATCCTACAGGCAGGGGGTGCGAACCATTGTCTCTACC
TCTCACCGTCGCAAGGGCATGTTTGAAACTCCGGAAGAGAAGATAGCAGAAAACTTTCTT
CAGGTTCGGGAAATTGCAAAAGAAGTAGCAGATGATTTAGTCATTGCTTATGGCGCAGAG
ATATACTATACTCTGGATGCTCTAGAAAAGCTAGAAAAAAAAGAAATTCCTACCCTTAAT
GATAGTCGTTATGCCTTGATTGAGTTTAGCATGCATACTTCCTATCGTCAGATTCATACG
GGATTGAGCAATATTTTGATGTTGGGAATCACGCCAGTAATTGCTCATATTGAACGTTAT
GATGCTTTAGAGAATAACGAAAAACATGTTCGTGAACTGATTGATATGGGGTGCTATACT
CAGATAAATAGTTATCATGTTTCAAAACCTAAGTTCTTTGGTGAAAAATATAAATTCATG
AAAAAGAGAGCTCGGTATTTTTTGGAACGTGATTTAGTTCATGTAGTTGCAAGTGACATG
CACAATTTAGACAGTAGACCTCCATATATGCAACAGGCATATGATATCATTGCTAAGAAA
TATGGAGCGAAAAAAGCGAAAGAACTTTTTGTAGATAATCCCAGAAAAATTATAATGGAT
CAATTAATT
>249730|25475_16
ATGATAGACATCCATTCGCATATCGTTTTTGATGTAGATGACGGTCCCAAGTCAAGAGAG
GAAAGCAAGGCTCTCTTGATAGAATCCTACAGGCAGGGGGTGCGAACCATTGTCTCTACC
TCTCACCGTCGCAAGGGCATGTTTGAAACTCCGGAAGAGAAGATAGCAGAAAACTTTCTT
CAGGTTCGGGAAATTGCAAAAGAAGTAGCAGATGATTTAGTCATTGCTTATGGCGCAGAG
ATATACTATACTCTGGATGCTCTAGAAAAGCTAGAAAAAAAAGAAATTCCTACCCTTAAT
GATAGTCGTTATGCCTTGATTGAGTTTAGCATGCATACTTCCTATCGTCAGATTCATACG
GGATTGAGCAATATTTTGATGTTGGGAATCACGCCAGTAATTGCTCATATTGAACGTTAT
GATGCTTTAGAGAATAACGAAAAACATGTTCGTGAACTGATTGATATGGGGTGCTATACT
CAGATAAATAGTTATCATGTTTCAAAACCTAAGTTCTTTGGTGAAAAATATAAATTCATG
AAAAAGAGAGCTCGGTATTTTTTGGAACGTGATTTAGTTCATGTAGTTGCAAGTGACATG
CACAATTTAGACAGTAGACCTCCATATATGCAACAGGCATATGATATCATTGCTAAGAAA
TATGGAGCGAAAAAAGCGAAAGAACTTTTTGTAGATAATCCCAGAAAAATTATAATGGAT
CAATTAATT
>249731|25819_16
ATGATAGACATCCATTCGCATATCGTTTTTGATGTAGATGACGGTCCCAAGTCAAGAGAG
GAAAGCAAGGCTCTCTTGATAGAATCCTACAGGCAGGGGGTGCGAACCATTGTCTCTACC
TCTCACCGTCGCAAGGGCATGTTTGAAACTCCGGAAGAGAAGATAGCAGAAAACTTTCTT
CAGGTTCGGGAAATTGCAAAAGAAGTAGCAGATGATTTAGTCATTGCTTATGGCGCAGAG
ATATACTATACTCTGGATGCTCTAGAAAAGCTAGAAAAAAAAGAAATTCCTACCCTTAAT
GATAGTCGTTATGCCTTGATTGAGTTTAGCATGCATACTTCCTATCGTCAGATTCATACG
GGATTGAGCAATATTTTGATGTTGGGAATCACGCCAGTAATTGCTCATATTGAACGTTAT
GATGCTTTAGAGAATAACGAAAAACGTGTTCGTGAACTGATTGATATGGGGTGCTATACT
CAGATAAATAGTTATCATGTTTCAAAACCTAAGTTCTTTGGTGAAAAATATAAATTCATG
AAAAAGAGAGCTCGGTATTTTTTGGAACGTGATTTAGTTCATGTAGTTGCAAGTGACATG
CACAATTTAGACAGTAGACCTCCATATATGCAACAGGCATATGATATCATTGCTAAGAAA
TATGGAGCGAAAAAAGCGAAAGAACTTTTTGTAGATAATCCCAGAAAAATTATAATGGAT
CAATTAATT
>249735|7408_17
ATGATAGACATCCATTCGCATATCGTTTTTGATGTAGATGACGGTCCCAAGTCAAGAGAG
GAAAGCAAGGCTCTCTTGATAGAATCCTACAGGCAGGGGGTGCGAACCATTGTCTCTACC
TCTCACCGTCGCAAGGGCATGTTTGAAACTCCGGAAGAGAAGATAGCAGAAAACTTTCTT
CAGGTTCGGGAAATTGCAAAAGAAGTAGCAGATGATTTAGTCATTGCTTATGGCGCAGAG
ATATACTATACTCTGGATGCTCTAGAAAAGCTAGAAAAAAAAGAAATTCCTACCCTTAAT
GATAGTCGTTATGCCTTGATTGAGTTTAGCATGCATACTTCCTATCGTCAGATTCATACG
GGATTGAGCAATATTTTGATGTTGGGAATCACGCCAGTAATTGCTCATATTGAACGTTAT
GATGCTTTAGAGAATAACGAAAAACATGTTCGTGAACTGATTGATATGGGGTGCTATACT
CAGATAAATAGTTATCATGTTTCAAAACCTAAGTTCTTTGGTGAAAAATATAAATTCATG
AAAAAGAGAGCTCGGTATTTTTTGGAACGTGATTTAGTTCATGTAGTTGCAAGTGACATG
CACAATTTAGACAGTAGACCTCCATATATGCAACAGGCATATGATATCATTGCTAAGAAA
TATGGAGCGAAAAAAGCGAAAGAACTTTTTGTAGATAATCCCAGAAAAATTATAATGGAT
CAATTAATT
>249736|9378_17
ATGATAGACATCCATTCGCATATCGTTTTTGATGTAGATGACGGTCCCAAGTCAAGAGAG
GAAAGCAAGGCTCTCTTGATAGAATCCTACAGGCAGGGGGTGCGAACCATTGTCTCTACC
TCTCACCGTCGCAAGGGCATGTTTGAAACTCCGGAAGAGAAGATAGCAGAAAACTTTCTT
CAGGTTCGGGAAATTGCAAAAGAAGTAGCAGATGATTTAGTCATTGCTTATGGCGCAGAG
ATATACTATACTCTGGATGCTCTAGAAAAGCTAGAAAAAAAAGAAATTCCTACCCTTAAT
GATAGTCGTTATGCCTTGATTGAGTTTAGCATGCATACTTCCTATCGTCAGATTCATACG
GGATTGAGCAATATTTTGATGTTGGGAATCACGCCAGTAATTGCTCATATTGAACGTTAT
GATGCTTTAGAGAATAACGAAAAACATGTTCGTGAACTGATTGATATGGGGTGCTATACT
CAGATAAATAGTTATCATGTTTCAAAACCTAAGTTCTTTGGTGAAAAATATAAATTCATG
AAAAAGAGAGCTCGGTATTTTTTGGAACGTGATTTAGTTCATGTAGTTGCAAGTGACATG
CACAATTTAGACAGTAGACCTCCATATATGCAACAGGCATATGATATCATTGCTAAGAAA
TATGGAGCGAAAAAAGCGAAAGAACTTTTTGTAGATAATCCCAGAAAAATTATAATGGAT
CAATTAATT
>249737|9598_17
ATGATAGACATCCATTCGCATATCGTTTTTGATGTAGATGACGGTCCCAAGTCAAGAGAG
GAAAGCAAGGCTCTCTTGATAGAATCCTACAGGCAGGGGGTGCGAACCATTGTCTCTACC
TCTCACCGTCGCAAGGGCATGTTTGAAACTCCGGAAGAGAAGATAGCAGAAAACTTTCTT
CAGGTTCGGGAAATTGCAAAAGAAGTAGCAGATGATTTAGTCATTGCTTATGGCGCAGAG
ATATACTATACTCTGGATGCTCTAGAAAAGCTAGAAAAAAAAGAAATTCCTACCCTTAAT
GATAGTCGTTATGCCTTGATTGAGTTTAGCATGCATACTTCCTATCGTCAGATTCATACG
GGATTGAGCAATATTTTGATGTTGGGAATCACGCCAGTAATTGCTCATATTGAACGTTAT
GATGCTTTAGAGAATAACGAAAAACATGTTCGTGAACTGATTGATATGGGGTGCTATACT
CAGATAAATAGTTATCATGTTTCAAAACCTAAGTTCTTTGGTGAAAAATATAAATTCATG
AAAAAGAGAGCTCGGTATTTTTTGGAACGTGATTTAGTTCATGTAGTTGCAAGTGACATG
CACAATTTAGACAGTAGACCTCCATATATGCAACAGGCATATGATATCATTGCTAAGAAA
TATGGAGCGAAAAAAGCGAAAGAACTTTTTGTAGATAATCCCAGAAAAATTATAATGGAT
CAATTAATT
>249738|12797_17
ATGATAGACATCCATTCGCATATCGTTTTTGATGTAGATGACGGTCCCAAGTCAAGAGAG
GAAAGCAAGGCTCTCTTGATAGAATCCTACAGGCAGGGGGTGCGAACCATTGTCTCTACC
TCTCACCGTCGCAAGGGCATGTTTGAAACTCCGGAAGAGAAGATAGCAGAAAACTTTCTT
CAGGTTCGGGAAATTGCAAAAGAAGTAGCAGATGATTTAGTCATTGCTTATGGCGCAGAG
ATATACTATACTCTGGATGCTCTAGAAAAGCTAGAAAAAAAAGAAATTCCTACCCTTAAT
GATAGTCGTTATGCCTTGATTGAGTTTAGCATGCATACTTCCTATCGTCAGATTCATACG
GGATTGAGCAATATTTTGATGTTGGGAATCACGCCAGTAATTGCTCATATTGAACGTTAT
GATGCTTTAGAGAATAACGAAAAACATGTTCGTGAACTGATTGATATGGGGTGCTATACT
CAGATAAATAGTTATCATGTTTCAAAACCTAAGTTCTTTGGTGAAAAATATAAATTCATG
AAAAAGAGAGCTCGGTATTTTTTGGAACGTGATTTAGTTCATGTAGTTGCAAGTGACATG
CACAATTTAGACAGTAGACCTCCATATATGCAACAGGCATATGATATCATTGCTAAGAAA
TATGGAGCGAAAAAAGCGAAAGAACTTTTTGTAGATAATCCCAGAAAAATTATAATGGAT
CAATTAATT
>249739|16200_17
ATGATTGATATTCATTCGCACATTGTCTTTGATGTAGATGATGGTCCCAAGTCAAGAGAG
GAAAGCAAGGCTCTCTTGACAGAAGCCTACAGGCAGGGGGTGCGAACCATTGTCTCTACC
TCTCACCGTCGCAAGGGCATGTTTGAAACTCCAGAAGAGAAGATAGCAGAAAACTTTCTT
CAGGTTCGGGAAATAGCTAAGGAAGTCGCGAGTGACTTAGTCATTGCTTATGGGGCTGAA
ATTTACTACACACCAGATGTTTTGGATAAGCTGGAAAAAAATCGGATTCCGACCCTCAAT
AATAGTCGTTATGCCTTGATAGAGTTTAGTATGAACACCCCTTATCGCGATATTCATAGT
GCCTTGATTAAAATATTGATGTTGGGAATTACTCCAGTCATTGCCCACATCGAGCGCTAT
GATGCACTTGAAAACAATGAAAAACGCGTTCGAGAGCTGATCGATATGGGCTGTTACACG
CAAGTAAATAGTTCACATGTCCTCAAATCCAAACTTTTTGGAGAACGGTATAAATTCATG
AAAAAAAGAGCGCAGTATTTCTTGGAGCGTGATTTGGTTCATGTGATTGCAAGTGATATG
CATAATGTGGACAGCAGACCTCCCCATATGGCAGAAGCATATGACCTTGTTTCTCAAAAA
TACGGAGAAGCGAAGGCTCAGGAACTTTTTATAGATAATCCTCGAAAAATTGTAATGGAT
CAACTAATT
>249740|16962_17
ATGATAGACATCCATTCGCACATCGTCTTTGATGTAGATGATGGTCCCAAGTCAAGGGAG
GAAAGCAAGACTCTCTTGGCAGAAGCCTACAGACAGGGGGTGCGAACCATTGTCTCTACC
TCTCACCGTCGCAAGGGCATGTTTGAAACTCCGGAAGAGAAGATAGCAGAAAACTTTCTT
CAGGTTCGGGAAATAGCTAAGGAAGTGGCGAGTGACTTGGTCATTGCTTACGGGGCTGAA
ATTTACTACACACCAGATGTTCTGGATAAGCTGGAAAAAAAGCGGATTCCGACCCTCAAT
GATAGTCGTTATGCTTTGATTGAGTTTAGCATGCATACTTCCTATCGTGAGATTCATAGC
GCCTTGAGCAAGATCTTGATGTTGGGAATTACTCCAGTCATTGCCCACATTGAGCGCTAT
GATGCTCTTGAAAATAATGAAAAACGCGTTCGGGAACTGATCGATATGGGCTGTTACACG
CAAGTAAATAGTTCACATGTCCTCAAACCCAAACTTTTTGGCGAACGTTATAAATTCATG
AAAAAAAGAGTTCAGTATTTTTTAGAGCAGGATTTGGTTCATGTCATTGCAAGTGATATG
CACAATCTAGACAGTAGACCTCCTCATATGGCAGAAGCATATGACCTTGTTACCCAAAAA
TACGGAGAAGCGAAGGCTCAGGAACTTTTTATAGACAATCCTCGAAGAATTGTAATGGAT
CAACTAATT
>249741|17073_17
ATGATAGACATCCATTCGCATATCGTTTTTGATGTAGATGACGGTCCCAAGTCAAGAGAG
GAAAGCAAGGCTCTCTTGATAGAATCCTACAGGCAGGGGGTGCGAACCATTGTCTCTACC
TCTCACCGTCGCAAGGGCATGTTTGAAACTCCGGAAGAGAAGATAGCAGAAAACTTTCTT
CAGGTTCGGGAAATTGCAAAAGAAGTAGCAGATGATTTAGTCATTGCTTATGGCGCAGAG
ATATACTATACTCTGGATGCTCTAGAAAAGCTAGAAAAAAAAGAAATTCCTACCCTTAAT
GATAGTCGTTATGCCTTGATTGAGTTTAGCATGCATACTTCCTATCGTCAGATTCATACG
GGATTGAGCAATATTTTGATGTTGGGAATCACGCCAGTAATTGCTCATATTGAACGTTAT
GATGCTTTAGAGAATAACGAAAAACATGTTCGTGAACTGATTGATATGGGGTGCTATACT
CAGATAAATAGTTATCATGTTTCAAAACCTAAGTTCTTTGGTGAAAAATATAAATTCATG
AAAAAGAGAGCTCGGTATTTTTTGGAACGTGATTTAGTTCATGTAGTTGCAAGTGACATG
CACAATTTAGACAGTAGACCTCCATATATGCAACAGGCATATGATATCATTGCTAAGAAA
TATGGAGCGAAAAAAGCGAAAGAACTTTTTGTAGATAATCCCAGAAAAATTATAATGGAT
CAATTAATT
>249742|19613_17
ATGATAGACATCCATTCGCATATCGTTTTTGATGTAGATGACGGTCCCAAGTCAAGAGAG
GAAAGCAAGGCTCTCTTGGCAGAATCCTACAGGCAGGGGGTGCGAACCATTGTCTCTACC
TCTCACCGTCGCAAGGGCATGTTTGAAACTCCGGAAGAGAAGATAGCAGAAAACTTTCTT
CAGGTTCGGGAAATAGCTAAGGAAGTGGCGAGTGACTTGGTCATTGCTTACGGGGCTGAA
ATTTACTACACATCAGATGTTTTGGATAAGCTGGAAAAAAATCGGATTCCGACCCTCAAT
AATAGTCGTTATGCCTTGATAGAGTTTAGTATGAACACCCCTTATCGCGATATTCATAGT
GCCTTGAGTAAAATATTGATGTTGGGAATTACTCCAGTCATTGCCCACATTGAGCGCTAT
GATGCACTTGAAAATAATGAAAAACGCGTTCGAGAGCTGATCAATATGGGCTGTTACACG
CAAGTAAATAGTTCACATGTCCTCAAATCCAAACTTTTTGGAGAACGTTATAAATTCATG
AAAAAAAGAGCTCAGTATTTTTTGGAGCGTGACTTGGTTCATATCATTGCAAGTGATATG
CATAATGTGGACAGCAGACCTCCCCATATGGCAGAAGCATATGACCTTGTTTCCCAAAAA
TACGGAGAAGCGAAGGCTCAGGAACTTTTTATAGATAATCCTCGAAAAATTGTAATGGAT
CAACTAATT
>249743|19682_17
ATGATAGACATCCATTCGCATATCGTTTTTGATGTAGATGACGGTCCCAAGTCAAGAGAG
GAAAGCAAGGCTCTCTTGACAGAATCCTACAGGCAGGGGGTGCGAACCATTGTCTCTACC
TCTCACCGTCGCAAGGGCATGTTTGAAACTCCGGAAGAGAAGATAGCAGAAAACTTTCTT
CAGGTTCGGGAAATTGCAAAAGAAGTAGCAGATGATTTAGTCATTGCTTATGGCGCAGAG
ATATACTATACTCTGGATGCTCTAGAAAAGCTAGAAAAAAAAGAAATTCCTACCCTCAAT
GATAGTCGTTATGCCTTGATAGAGTTTAGTATGAACACTCCTTATCGCGATATTCATAGC
GCCTTGAGCAAGATCTTGATGTTGGGAATTACTCCAGTCATTGCCCACATTGAGCGCTAT
GATGCTCTTGAAAATAACGAAAAACGTGTTCGTGAACTGATTGATATGGGCTGTTACACG
CAAGTAAATAGTTCACATGTCCTCAAACCCAAACTTTTTGGCGAACGTTATAAATTCATG
AAAAAAAGAGCTCAGTATTTTTTAGAGCAGGATTTGGTCCATGTCATTGCAAGTGATATG
CACAATCTAGACGGTAGACCTCCTCATATGGCAGAAGCATATGACCTTGTTACCCAAAAA
TACGGAGAAGCGAAGGCTCAGGAACTTTTTATAGACAATCCTCGAAAAATTGTAATGGAT
CAACTAATT
>249744|26532_17
ATGATAGACATCCATTCGCATATCGTTTTTGATGTAGATGACGGTCCCAAGTCAAGAGAG
GAAAGCAAGGCTCTCTTGATAGAATCCTACAGGCAGGGGGTGCGAACCATTGTCTCTACC
TCTCACCGTCGCAAGGGCATGTTTGAAACTCCGGAAGAGAAGATAGCAGAAAACTTTCTT
CAGGTTCGGGAAATTGCAAAAGAAGTAGCAGATGATTTAGTCATTGCTTATGGCGCAGAG
ATATACTATACTCTGGATGCTCTAGAAAAGCTAGAAAAAAAAGAAATTCCTACCCTTAAT
GATAGTCGTTATGCCTTGATTGAGTTTAGCATGCATACTTCCTATCGTCAGATTCATACG
GGATTGAGCAATATTTTGATGTTGGGAATCACGCCAGTAATTGCTCATATTGAACGTTAT
GATGCTTTAGAGAATAACGAAAAACATGTTCGTGAACTGATTGATATGGGGTGCTATACT
CAGATAAATAGTTATCATGTTTCAAAACCTAAGTTCTTTGGTGAAAAATATAAATTCATG
AAAAAGAGAGCTCGGTATTTTTTGGAACGTGATTTAGTTCATGTAGTTGCAAGTGACATG
CACAATTTAGACAGTAGACCTCCATATATGCAACAGGCATATGATATCATTGCTAAGAAA
TATGGAGCGAAAAAAGCGAAAGAACTTTTTGTAGATAATCCCAGAAAAATTATAATGGAT
CAATTAATT
>249745|32277_17
ATGATAGACATCCATTCGCATATCGTTTTTGATGTAGATGACGGTCCCAAGTCAAGAGAG
GAAAGCAAGGCTCTCTTGACAGAATCCTACAGGCAGGGGGTGCGAACCATTGTCTCTACC
TCTCACCGTCGCAAGGGCATGTTTGAAACTCCGGAAGAGAAGATAGCAGAAAACTTTCTT
CAGGTTCGGGAAATTGCAAAAGAAGTAGCAGATGATTTAGTCATTGCTTATGGCGCAGAG
ATATACTATACTCTGGATGCTCTAGAAAAGCTAGAAAAAAAAGAAATTCCTACCCTCAAT
GATAGTCGTTATGCCTTGATAGAGTTTAGTATGAACACTCCTTATCGCGATATTCATAGC
GCCTTGAGCAAGATCTTGATGTTGGGAATTACTCCAGTCATTGCCCACATTGAGCGCTAT
GATGCTCTTGAAAATAACGAAAAACGTGTTCGTGAACTGATTGATATGGGCTGTTACACG
CAAGTAAATAGTTCACATGTCCTCAAACCCAAACTTTTTGGCGAACGTTATAAATTCATG
AAAAAAAGAGCTCAGTATTTTTTAGAGCAGGATTTGGTCCATGTCATTGCAAGTGATATG
CACAATCTAGACGGTAGACCTCCTCATATGGCAGAAGCATATGACCTTGTTACCCAAAAA
TACGGAGAAGCGAAGGCTCAGGAACTTTTTATAGACAATCCTCGAAAAATTGTAATGGAT
CAACTAATT
>249747|7217_18
ATGATAGACATCCATTCGCATATCGTTTTTGATGTAGATGACGGTCCCAAGTCAAGAGAG
GAAAGCAAGGCTCTCTTGACAGAATCCTACAGGCAGGGGGTGCGAACCATTGTCTCTACC
TCTCACCGTCGCAAGGGCATGTTTGAAACTCCGGAAGAGAAGATAGCAGAAAACTTTCTT
CAGGTTCGGGAAATTGCAAAAGAAGTAGCAGATGATTTAGTCATTGCTTATGGCGCAGAG
ATATACTATACTCTGGATGTTCTAGAAAAGCTAGAAAAAAAAGAAATTCCTACCCTCAAT
GATAGTCGTTATGCCTTGATAGAGTTTAGTATGAACACTCCTTATCGCGATATTCATAGC
GCCTTGAGCAAGATCTTGATGTTGGGAATTACTCCAGTCATTGCCCACATTGAGCGCTAT
GATGCTCTTGAAAATAACGAAAAACGTGTTCGTGAACTGATTGATATGGGCTGTTACACG
CAAGTAAATAGTTCACATGTCCTCAAACCCAAACTTTTTGGCGAACGTTATAAATTCATG
AAAAAAAGAGCTCAGTATTTTTTGGAACGTGATTTAGTTCATGTAGTTGCAAGTGACATG
CACAATTTAGACAGTAGACCTCCATATATGCAACAGGCATATGATATCATTGCTAAGAAA
TATGGAGCGAAAAAAGCGAAAGAATTTTTTGTAGATAATCCCAGAAAAATTATAATGGAT
CAATTAATT
>249748|8579_18
ATGATAGACATCCATTCGCATATCGTTTTTGATGTAGATGACGGTCCCAAGTCAAGAGAG
GAAAGCAAGGCTCTCTTGGCAGAATCCTACAGGCAGGGGGTGCGAACCATTGTCTCTACC
TCTCACCGTCGCAAGGGCATGTTTGAAACTCCGGAAGAGAAGATAGCAGAAAACTTTCTT
CAGGTTCGGGAAATAGCTAAGGAAGTGGCGAGTGACTTAGTCATTGCTTACGGGGCTGAA
ATTTACTACACACCAGATGTTCTGGATAAGCTGGGAAAAAAGCGGATTCCGACCCTCAAT
GATAGTCGTTATGCCTTGATAGAGTTTAGTATGAACACTCTTTATCGCGATATTCATAGC
GCCTTGAACAAGATCTTGATGTTGGGAATTACTCCAGTCATTGCCCACATCGAACGCTAT
GATGCTCTTGAAAATAATGAAAAACGCGTTCGGGAGCTGATCGATATGGGCTGTTACACG
CAAGTAAATAGTTCACATGTCCTCAAACCCAAACTTTTTGGCGAACGTTATAAATTCATG
AAAAAAAGAGTTCAGTATTTTTTGGAACGTGATTTAGTTCATGTAGTTGCAAGTGATATG
CACAATTTAGACAGTAGACCTCCATATATGCAACAGGCATATGATATCATTGCTAAGAAA
TATGGAGCGAAAAAAGCGAAAGAACTTTTTGTAGATAATCCCAGAAAAATTATAATGGAT
CAATTAATT
>249749|9634_18
ATGATAGACATCCATTCGCATATCGTTTTTGATGTAGATGACGGTCCCAAGTCAAGAGAG
GAAAGCAAGGCTCTCTTGACAGAATCCTACAGGCAGGGGGTGAGAACCATTGTCTCTACC
TCTCACCGTCGCAAGGGCATGTTTGAAACTCCGGAAGAGAAGATAGCAGAAAACTTTCTT
CAGGTTCGGGAAATAGCTAAGGAAGTGGCGAGTGACTTGGTCATTGCTTACGGGGCTGAA
ATTTACTACACACCAGATGTTCTGGATAAGCTGGAAAAAAAGCGGATTCCGACCCTCAAT
GATAGTCGTTATGCCTTGATAGAGTTCAGTATGAACACTCCTTATCGCGATATTCATAGC
GCCTTGAGCAAGATCTTGATGTTGGGAATTACTCCAGTCATTGCCCACATTGAGCGCTAT
GATGCTCTTGAAAATAATGAAAAACGCGTTCGAGAACTGATTGATAGGGGCTGTTACACG
CAAGTAAATAGTTCACATGTCCTCAAACCCAAACTTTTTGGCGAACGTTATAAATTCATG
AAAAAAAGAGCTCAGTATTTTTTAGAGCAGGATTTGGTTCATATCATTGCAAGTGATATG
CACAATCTAGACGGTAGACCTCCTCATATGGCAGAAGCATATGACCTTGTTACCCAAAAA
TACGGAGAAGCGAAGGCTCAGGAACTTTTTATAGACAATCCTCGAAAAATTGTAATGGAT
CAACTAATT
>249750|10218_18
ATGATAGACATCCATTCGCATATCGTTTTTGATGTAGATGACGGTCCCAAGTCAAGAGAG
GAAAGCAAGGCTCTCTTGGCAGAATCCTACAGGCAGGGGGTGCGAACCATTGTCTCTACC
TCTCACCGTCGCAAGGGCATGTTTGAAACTCCGGAAGAGAAGATAGCAGAAAACTTTCTT
CAGGTTCGGGAAATTGCAAAAGAAGTGGCAGATGATTTAGTCATTGCTTATGGCGCAGAG
ATATACTATACTCTGGATGCTCTAGAAAAGCTAGAAAAAAAAGAAATTCCTACCCTTAAT
GATAGTCGTTATGCCTTGATTGAGTTTAGCATGCATACTTCCTATCGTCAGATTCATACG
GGATTGAGCAATATTTTGATGTTGGGAATCACGCCAGTAATTGCTCATATTGAACGTTAT
GATGCTTTGGAGAATAACGAAAAACGTGTTCGTGAACTGATTGATATGGGGTGCTATACT
CAGATAAATAGTTATCATGTTTCAAAACCTAAGTTCTTTGGTGAAAAATATAAATTCATG
AAAAAGAGAGCTCGGTATTTTTTGGAACGTGATTTAGTTCATGTAGTTGCAAGTGACATG
CACAATTTAGACAGTAGACCTCCATATATGCAACAGGCATATGATATCATTGCTAAGAAA
TATGGAGCGAAAAAAGCAAAAGAACTTTTTGTAGATAATCCCAGAAAAATTATAATGGAT
CAATTAATT
>249751|14058_18
ATGATAGACATCCATTCGCATATCGTTTTTGATGTAGATGACGGTCCCAAGTCAAGAGAG
GAAAGCAAGGCTCTCTTGATAGAATCCTACAGGCAGGGGGTGCGAACCATTGTCTCTACC
TCTCACCGTCGCAAGGGCATGTTTGAAACTCCGGAAGAGAAGATAGCAGAAAACTTTCTT
CAGGTTCGGGAAATTGCAAAAGAAGTAGCAGATGATTTAGTCATTGCTTATGGCGCAGAG
ATATACTATACTCTGGATGCTCTAGAAAAGCTAGAAAAAAAAGAAATTCCTACCCTTAAT
GATAGTCGTTATGCCTTGATTGAGTTTAGCATGCATACTTCCTATCGTCAGATTCATACG
GGATTGAGCAATATTTTGATGTTGGGAATCACGCCAGTAATTGCTCATATTGAACGTTAT
GATGCTTTAGAGAATAACGAAAAACATGTTCGTGAACTGATTGATATGGGGTGCTATACT
CAGATAAATAGTTATCATGTTTCAAAACCTAAGTTCTTTGGTGAAAAATATAAATTCATG
AAAAAGAGAGCTCGGTATTTTTTGGAACGTGATTTAGTTCATGTAGTTGCAAGTGACATG
CACAATTTAGACAGTAGACCTCCATATATGCAACAGGCATATGATATCATTGCTAAGAAA
TATGGAGCGAAAAAAGCGAAAGAACTTTTTGTAGATAATCCCAGAAAAATTATAATGGAT
CAATTAATT
>249752|20068_18
ATGATAGACATCCATTCGCATATCGTTTTTGATGTAGATGACGGTCCCAAGTCAAGAGAG
GAAAGCAAGGCTCTCTTGATAGAATCCTACAGGCAGGGGGTGCGAACCATTGTCTCTACC
TCTCACCGTCGCAAGGGCATGTTTGAAACTCCGGAAGAGAAGATAGCAGAAAACTTTCTT
CAGGTTCGGGAAATTGCAAAAGAAGTAGCAGATGATTTAGTCATTGCTTATGGCGCAGAG
ATATACTATACTCTGGATGCTCTAGAAAAGCTAGAAAAAAAAGAAATTCCTACCCTTAAT
GATAGTCGTTATGCCTTGATTGAGTTTAGCATGCATACTTCCTATCGTCAGATTCATACG
GGATTGAGCAATATTTTGATGTTGGGAATCACGCCAGTAATTGCTCATATTGAACGTTAT
GATGCTTTAGAGAATAACGAAAAACATGTTCGTGAACTGATTGATATGGGGTGCTATACT
CAGATAAATAGTTATCATGTTTCAAAACCTAAGTTCTTTGGTGAAAAATATAAATTCATG
AAAAAGAGAGCTCGGTATTTTTTGGAACGTGATTTAGTTCATGTAGTTGCAAGTGACATG
CACAATTTAGACAGTAGACCTCCATATATGCAACAGGCATATGATATCATTGCTAAGAAA
TATGGAGCGAAAAAAGCGAAAGAACTTTTTGTAGATAATCCCAGAAAAATTATAATGGAT
CAATTAATT
>249753|20482_18
ATGATAGACATCCATTCGCATATCGTTTTTGATGTAGATGACGGTCCCAAGTCAAGAGAG
GAAAGCAAGGCTCTCTTGATAGAATCCTACAGGCAGGGGGTGCGAACCATTGTCTCTACC
TCTCACCGTCGCAAGGGCATGTTTGAAACTCCGGAAGAGAAGATAGCAGAAAACTTTCTT
CAGGTTCGGGAAATTGCAAAAGAAGTAGCAGATGATTTAGTCATTGCTTATGGCGCAGAG
ATATACTATACTCTGGATGCTCTAGAAAAGCTAGAAAAAAAAGAAATTCCTACCCTTAAT
GATAGTCGTTATGCCTTGATTGAGTTTAGCATGCATACTTCCTATCGTCAGATTCATACG
GGATTGAGCAATATTTTGATGTTGGGAATCACGCCAGTAATTGCTCATATTGAACGTTAT
GATGCTTTAGAGAATAACGAAAAACATGTTCGTGAACTGATTGATATGGGGTGCTATACT
CAGATAAATAGTTATCATGTTTCAAAACCTAAGTTCTTTGGTGAAAAATATAAATTCATG
AAAAAGAGAGCTCGGTATTTTTTGGAACGTGATTTAGTTCATGTAGTTGCAAGTGACATG
CACAATTTAGACAGTAGACCTCCATATATGCAACAGGCATATGATATCATTGCTAAGAAA
TATGGAGCGAAAAAAGCGAAAGAACTTTTTGTAGATAATCCCAGAAAAATTATAATGGAT
CAATTAATT
>249754|20518_18
ATGATAGACATCCATTCGCATATCGTTTTTGATGTAGATGACGGTCCCAAGTCAAGAGAG
GAAAGCAAGGCTCTCTTGATAGAATCCTACAGGCAGGGGGTGCGAACCATTGTCTCTACC
TCTCACCGTCGCAAGGGCATGTTTGAAACTCCGGAAGAGAAGATAGCAGAAAACTTTCTT
CAGGTTCGGGAAATTGCAAAAGAAGTAGCAGATGATTTAGTCATTGCTTATGGCGCAGAG
ATATACTATACTCTGGATGCTCTAGAAAAGCTAGAAAAAAAAGAAATTCCTACCCTTAAT
GATAGTCGTTATGCCTTGATTGAGTTTAGCATGCATACTTCCTATCGTCAGATTCATACG
GGATTGAGCAATATTTTGATGTTGGGAATCACGCCAGTAATTGCTCATATTGAACGTTAT
GATGCTTTAGAGAATAACGAAAAACGTGTTCGTGAACTGATTGATATGGGGTGCTATACT
CAGATAAATAGTTATCATGTTTCAAAACCTAAGTTCTTTGGTGAAAAATATAAATTCATG
AAAAAGAGAGCTCGGTATTTTTTGGAACGTGATTTAGTTCATGTAGTTGCAAGTGACATG
CACAATTTAGACAGTAGACCTCCATATATGCAACAGGCATATGATATCATTGCTAAGAAA
TATGGAGCGAAAAAAGCGAAAGAACTTTTTGTAGATAATCCCAGAAAAATTATAATGGAT
CAATTAATT
>249755|26503_18
ATGATAGACATCCATTCGCATATCGTTTTTGATGTAGATGACGGTCCCAAGTCAAGAGAG
GAAAGCAAGGCTCTCTTGATAGAATCCTACAGGCAGGGGGTGCGAACCATTGTCTCTACC
TCTCACCGTCGCAAGGGCATGTTTGAAACTCCGGAAGAGAAGATAGCAGAAAACTTTCTT
CAGGTTCGGGAAATTGCAAAAGAAGTAGCAGATGATTTAGTCATTGCTTATGGCGCAGAG
ATATACTATACTCTGGATGCTCTAGAAAAGCTAGAAAAAAAAGAAATTCCTACCCTTAAT
GATAGTCGTTATGCCTTGATTGAGTTTAGCATGCATACTTCCTATCGTCAGATTCATACG
GGATTGAGCAATATTTTGATGTTGGGAATCACGCCAGTAATTGCTCATATTGAACGTTAT
GATGCTTTAGAGAATAACGAAAAACATGTTCGTGAACTGATTGATATGGGGTGCTATACT
CAGATAAATAGTTATCATGTTTCAAAACCTAAGTTCTTTGGTGAAAAATATAAATTCATG
AAAAAGAGAGCTCGGTATTTTTTGGAACGTGATTTAGTTCATGTAGTTGCAAGTGACATG
CACAATTTAGACAGTAGACCTCCATATATGCAACAGGCATATGATATCATTGCTAAGAAA
TATGGAGCGAAAAAAGCGAAAGAACTTTTTGTAGATAATCCCAGAAAAATTATAATGGAT
CAATTAATT
>249756|27301_18
ATGATAGACATCCATTCGCATATCGTTTTTGATGTAGATGACGGTCCCAAGTCAAGAGAG
GAAAGCAAGGCTCTCTTGGCAGAATCCTACAGGCAGGGGGTGCGAACCATTGTCTCTACC
TCTCACCGTCGCAAGGGCATGTTTGAAACTCCGGAAGAGAAGATAGCAGAAAACTTTCTT
CAGGTTCGGGAAATAGCTAAGGAAGTGGCGAGTGACTTAGTCATTGCTTACGGGGCTGAA
ATTTACTACACACCAGATGTTCTGGATAAGCTGGGAAAAAAGCGGATTCCGACCCTCAAT
GATAGTCGTTATGCCTTGATAGAGTTTAGTATGAACACTCTTTATCGCGATATTCATAGC
GCCTTGAACAAGATCTTGATGTTGGGAATTACTCCAGTCATTGCCCACATCGAACGCTAT
GATGCTCTTGAAAATAATGAAAAACGCGTTCGGGAGCTGATCGATATGGGCTGTTACACG
CAAGTAAATAGTTCACATGTCCTCAAACCCAAACTTTTTGGCGAACGTTATAAATTCATG
AAAAAAAGAGTTCAGTATTTTTTGGAACGTGATTTAGTTCATGTAGTTGCAAGTGATATG
CACAATTTAGACAGTAGACCTCCATATATGCAACAGGCATATGATATCATTGCTAAGAAA
TATGGAGCGAAAAAAGCGAAAGAACTTTTTGTAGATAATCCCAGAAAAATTATAATGGAT
CAATTAATT
>249757|27583_18
ATGATAGACATCCATTCGCATATCGTTTTTGATGTAGATGACGGTCCCAAGTCAAGAGAG
GAAAGCAAGGCTCTCTTGATAGAATCCTACAGGCAGGGGGTGCGAACCATTGTCTCTACC
TCTCACCGTCGCAAGGGCATGTTTGAAACTCCGGAAGAGAAGATAGCAGAAAACTTTCTT
CAGGTTCGGGAAATTGCAAAAGAAGTAGCAGATGATTTAGTCATTGCTTATGGCGCAGAG
ATATACTATACTCTGGATGCTCTAGAAAAGCTAGAAAAAAAAGAAATTCCTACCCTTAAT
GATAGTCGTTATGCCTTGATTGAGTTTAGCATGCATACTTCCTATCGTCAGATTCATACG
GGATTGAGCAATATTTTGATGTTGGGAATCACGCCAGTAATTGCTCATATTGAACGTTAT
GATGCTTTAGAGAATAACGAAAAACGTGTTCGTGAACTGATTGATATGGGGTGCTATACT
CAGATAAATAGTTATCATGTTTCAAAACCTAAGTTCTTTGGTGAAAAATATAAATTCATG
AAAAAGAGAGCTCGGTATTTTTTGGAACGTGATTTAGTTCATGTAGTTGCAAGTGACATG
CACAATTTAGACAGTAGACCTCCATATATGCAACAGGCATATGATATCATTGCTAAGAAA
TATGGAGCGAAAAAAGCGAAAGAACTTTTTGTAGATAATCCCAGAAAAATTATAATGGAT
CAATTAATT
>249758|27865_18
ATGATAGACATCCATTCGCATATCGTTTTTGATGTAGATGACGGTCCCAAGTCAATAGAG
GAAAGCAAGGCACTTTTAAGAGAAGCTTATAATCAAGGAGTTCGAATGATTGTGTCTACT
TCGCATCGTCGAAAAGGGATGTTTGAAACTCCAGAAGAAAAAATTGCAACAAATTTTATT
AAGGTTCGTGAAATTGCAAAAGAAGTAGCAGATGATTTAGTCATAGCTTATGGCGCAGAG
ATATACTATACTCTGGATGCTCTAGAAAAGCTAGAAAAAAAAGAAATTCCTACCCTTAAT
GATAGTCGTTATGCTTTGATTGAGTTTAGCATGCATACTTCCTATCGTGAGATTCATGCG
GGATTGAGCAATATTTTGATGTTGGGAATCACGCCAGTAATTGCTCATATTGAACGTTAT
GATGCCTTAGAGAATAACGAAAAACGTGTTCGTGAACTGATTGATATGGGGTGCTATACT
CAGATAAATAGTTATCATGTTTTAAAACCTAAGTTCTTTGGTGAAAAATATAAATTCATG
AAAAAGAGAGCTCGGTATTTTTTGGAACGTGATTTAGTTCATGTAGTTGCAAGTGACATG
CACAATTTAGACAGTAGACCTCCATATATGCAACAGGCATATGATATCATTGCTAAGAAA
TATGGAGCGAAAAAAGCGAAAGAATTTTTTGTAGATAATCCCAGAAAAATTATAATGGAT
CAATTAATT
>249760|1075_19
ATGATAGACATCCATTCGCATATCGTTTTTGATGTAGATGACGGTCCCAAGTCAAGAGAG
GAAAGCAAGGCTCTCTTGATAGAATCCTACAGGCAGGGGGTGCGAACCATTGTCTCTACC
TCTCACCGTCGCAAGGGCATGTTTGAAACTCCGGAAGAGAAGATAGCAGAAAACTTTCTT
CAGGTTCGGGAAATTGCAAAAGAAGTAGCAGATGATTTAGTCATTGCTTATGGCGCAGAG
ATATACTATACTCTGGATGCTCTAGAAAAGCTAGAAAAAAAAGAAATTCCTACCCTTAAT
GATAGTCGTTATGCCTTGATTGAGTTTAGCATGCATACTTCCTATCGTCAGATTCATACG
GGATTGAGCAATATTTTGATGTTGGGAATCACGCCAGTAATTGCTCATATTGAACGTTAT
GATGCTTTAGAGAATAACGAAAAACATGTTCGTGAACTGATTGATATGGGGTGCTATACT
CAGATAAATAGTTATCATGTTTCAAAACCTAAGTTCTTTGGTGAAAAATATAAATTCATG
AAAAAGAGAGCTCGGTATTTTTTGGAACGTGATTTAGTTCATGTAGTTGCAAGTGACATG
CACAATTTAGACAGTAGACCTCCATATATGCAACAGGCATATGATATCATTGCTAAGAAA
TATGGAGCGAAAAAAGCGAAAGAACTTTTTGTAGATAATCCCAGAAAAATTATAATGGAT
CAATTAATT
>249761|1191_19
ATGATAGACATCCATTCGCATATCGTTTTTGATGTAGATGACGGTCCCAAGTCAAGAGAG
GAAAGCAAGGCTCTCTTGATAGAATCCTACAGGCAGGGGGTGCGAACCATTGTCTCTACC
TCTCACCGTCGCAAGGGCATGTTTGAAACTCCGGAAGAGAAGATAGCAGAAAACTTTCTT
CAGGTTCGGGAAATTGCAAAAGAAGTAGCAGATGATTTAGTCATTGCTTATGGCGCAGAG
ATATACTATACTCTGGATGCTCTAGAAAAGCTAGAAAAAAAAGAAATTCCTACCCTTAAT
GATAGTCGTTATGCCTTGATTGAGTTTAGCATGCATACTTCCTATCGTCAGATTCATACG
GGATTGAGCAATATTTTGATGTTGGGAATCACGCCAGTAATTGCTCATATTGAACGTTAT
GATGCTTTAGAGAATAACGAAAAACATGTTCGTGAACTGATTGATATGGGGTGCTATACT
CAGATAAATAGTTATCATGTTTCAAAACCTAAGTTCTTTGGTGAAAAATATAAATTCATG
AAAAAGAGAGCTCGGTATTTTTTGGAACGTGATTTAGTTCATGTAGTTGCAAGTGACATG
CACAATTTAGACAGTAGACCTCCATATATGCAACAGGCATATGATATCATTGCTAAGAAA
TATGGAGCGAAAAAAGCGAAAGAACTTTTTGTAGATAATCCCAGAAAAATTATAATGGAT
CAATTAATT
>249762|1421_19
ATGATAGACATCCATTCGCATATCGTTTTTGATGTAGATGACGGTCCCAAGTCAAGAGAG
GAAAGCAAGGCTCTCTTGATAGAATCCTACAGGCAGGGGGTGCGAACCATTGTCTCTACC
TCTCACCGTCGCAAGGGCATGTTTGAAACTCCGGAAGAGAAGATAGCAGAAAACTTTCTT
CAGGTTCGGGAAATTGCAAAAGAAGTAGCAGATGATTTAGTCATTGCTTATGGCGCAGAG
ATATACTATACTCTGGATGCTCTAGAAAAGCTAGAAAAAAAAGAAATTCCTACCCTTAAT
GATAGTCGTTATGCCTTGATTGAGTTTAGCATGCATACTTCCTATCGTCAGATTCATACG
GGATTGAGCAATATTTTGATGTTGGGAATCACGCCAGTAATTGCTCATATTGAACGTTAT
GATGCTTTAGAGAATAACGAAAAACATGTTCGTGAACTGATTGATATGGGGTGCTATACT
CAGATAAATAGTTATCATGTTTCAAAACCTAAGTTCTTTGGTGAAAAATATAAATTCATG
AAAAAGAGAGCTCGGTATTTTTTGGAACGTGATTTAGTTCATGTAGTTGCAAGTGACATG
CACAATTTAGACAGTAGACCTCCATATATGCAACAGGCATATGATATCATTGCTAAGAAA
TATGGAGCGAAAAAAGCGAAAGAACTTTTTGTAGATAATCCCAGAAAAATTATAATGGAT
CAATTAATT
>249763|2799_19
ATGATAGACATCCATTCGCATATCGTTTTTGATGTAGATGACGGTCCCAAGTCAAGAGAG
GAAAGCAAGGCTCTCTTGATAGAATCCTACAGGCAGGGGGTGCGAACCATTGTCTCTACC
TCTCACCGTCGCAAGGGCATGTTTGAAACTCCGGAAGAGAAGATAGCAGAAAACTTTCTT
CAGGTTCGGGAAATTGCAAAAGAAGTAGCAGATGATTTAGTCATTGCTTATGGCGCAGAG
ATATACTATACTCTGGATGCTCTAGAAAAGCTAGAAAAAAAAGAAATTCCTACCCTTAAT
GATAGTCGTTATGCCTTGATTGAGTTTAGCATGCATACTTCCTATCGTCAGATTCATACG
GGATTGAGCAATATTTTGATGTTGGGAATCACGCCAGTAATTGCTCATATTGAACGTTAT
GATGCTTTAGAGAATAACGAAAAACATGTTCGTGAACTGATTGATATGGGGTGCTATACT
CAGATAAATAGTTATCATGTTTCAAAACCTAAGTTCTTTGGTGAAAAATATAAATTCATG
AAAAAGAGAGCTCGGTATTTTTTGGAACGTGATTTAGTTCATGTAGTTGCAAGTGACATG
CACAATTTAGACAGTAGACCTCCATATATGCAACAGGCATATGATATCATTGCTAAGAAA
TATGGAGCGAAAAAAGCGAAAGAACTTTTTGTAGATAATCCCAGAAAAATTATAATGGAT
CAATTAATT
>249764|3213_19
ATGATTGATATTCATTCGCACATCGTCTTTGATGTAGATGATGGTCCCAAGTCAAGAGAG
GAAAGCAAGGCTCTCTTGGCAGAATCCTACAGGCAGGGGGTGCGAACCATTGTCTCTACC
TCTCACCGTCGCAAGGGCATGTTTGAAACTCCGGAAGAGAAGATAGCAGAAAACTTTCTT
CAGGTTCGGGAAATAGCTAAGGAAGTGGCGAGTGACTTGGTCATTGCTTACGGGGCTGAA
ATTTACTACACATCAGATGTTTTGGATAAGCTGGAAAAAAATCGGATTCCGACCCTCAAT
AATAGTCGTTATGCCTTGATAGAGTTTAGTATGAACACCCCTTATCGCGATATTCATAGT
GCCTTGAGTAAAATATTGATGTTGGGAATTACTCCAGTCATTGCCCACATTGAGCGCTAT
GATGCACTTGAAAATAATGAAAAACGCGTTCGAGAGCTGATCAATATGGGCTGTTACACG
CAAGTAAATAGTTCACATGTCCTCAAATCCAAACTTTTTGGAGAACGTTATAAATTCATG
AAAAAAAGAGCTCAGTATTTTTTGGAGCGTGACTTGGTTCATATCATTGCAAGTGATATG
CATAATGTGGACAGCAGACCTCCCCATATGGCAGAAGCATATGACCTTGTTTCCCAAAAA
TACGGAGAAGCGAAGGCTCAGGAACTTTTTATAGATAATCCTCGAAAAATTGTAATGGAT
CAACTAATT
>249941|19046_18
ATGATTGATATTCATTCGCACATTGTCTTTGATGTAGATGATGGTCCCAAGTCAAGAGAG
GAAAGTAAGGCTCTCTTGACAGAAGCCTACAGGCAGGGGGTGCGAACCATTGTCTCTACC
TCTCACCGTCGCAAGGGCATGTTTGAAACTCCAGAAGAGAAGATAGCAGAAAACTTTCTT
CAGGTTCGGGAAATAGCTAAGGAAGTCGCGAGTGACTTGGTCATTGCTTATGGGGCTGAA
ATTTACTACACGCCAGATGTTTTGGATAAGCTGGAAAACAATCGGATTCCGACCCTCAAT
AATAGTCGTTATGCCTTGATAGAGTTTAGTATGAACACTCCTTATCGCGATATTCATAGT
GCCTTGAATAAAATATTGATGTTGGGAATTACTCCCGTCATTGCCCACATAGAGCGCTAT
GATGTTCTTGAAAATAATGAAAAACGCGTTCGAGAGCTGATCGATATGGGCTGTTACACG
CAAATAAATAGTTCACATGTCCTCAAATCCAAACTTTTTGGAGAACCTTATAAATTCATG
AAAAAAAGAGCGCAGTATTTCTTGGAGCGTGATTTGGTTCATATCATTGCAAGTGATATG
CATAATGTGGACGGCAGACCCCCCCATATGGCAGAAGCATATGACCTTGTTTCCCAAAAA
TACGGAGAAGCGAAGGCTCAGGAACTTTTTATAGACAATCCTCGAAAAATTGTAATGGAT
CAACTAATT
>249942|1612_19
ATGATAGACATCCATTCGCATATCGTTTTTGATGTAGATGACGGTCCCAAGTCAAGAGAG
GAAAGCAAGGCTCTCTTGACAGAATCCTACAGGCAGGGGGTGCGAACCATTGTCTCTACC
TCTCACCGTCGCAAGGGCATGTTTGAAACTCCGGAAGAGAAGATAGCAGAAAACTTTCTT
CAGGTTCGGGAAATTGCAAAAGAAGTAGCAGATGATTTAGTCATTGCTTATGGCGCAGAG
ATATACTATACTCTGGATGCTCTAGAAAAGCTAGAAAAAAAAGAAATTCCTACCCTCAAT
GATAGTCGTTATGCCTTGATAGAGTTTAGTATGAACACTCCTTATCGCGATATTCATAGC
GCCTTGAGCAAGATCTTGATGTTGGGAATTACTCCAGTCATTGCCCACATTGAGCGCTAT
GATGCTCTTGAAAATAACGAAAAACGTGTTCGTGAACTGATTGATATGGGCTGTTACACG
CAAGTAAATAGTTCACATGTCCTCAAACCCAAACTTTTTGGCGAACGTTATAAATTCATG
AAAAAAAGAGCTCAGTATTTTTTAGAGCAGGATTTGGTCCATGTCATTGCAAGTGATATG
CACAATCTAGACGGTAGACCTCCTCATATGGCAGAAGCATATGACCTTGTTACCCAAAAA
TACGGAGAAGCGAAGGCTCAGGAACTTTTTATAGACAATCCTCGAAAAATTGTAATGGAT
CAACTAATT
>249944|3829_19
ATGATAGACATCCATTCGCATATCGTTTTTGATGTAGATGACGGTCCCAAGTCAAGAGAG
GAAAGCAAGGCTCTCTTGGCAGAATCCTACAGGCAGGGGGTGCGAACCATTGTCTCTACC
TCTCACCGTCGCAAGGGCATGTTTGAAACTCCGGAAGAGAAGATAGCAGAAAACTTTCTT
CAGGTTCGGGAAATAGCTAAGGAAGTGGCGAGTGACTTAGTCATTGCTTACGGGGCTGAA
ATTTACTACACACCAGATGTTCTGGATAAGCTGGGAAAAAAGCGGATTCCGACCCTCAAT
GATAGTCGTTATGCCTTGATAGAGTTTAGTATGAACACTCTTTATCGCGATATTCATAGC
GCCTTGAACAAGATCTTGATGTTGGGAATTACTCCAGTCATTGCCCACATCGAACGCTAT
GATGCTCTTGAAAATAATGAAAAACGCGTTCGGGAGCTGATCGATATGGGCTGTTACACG
CAAGTAAATAGTTCACATGTCCTCAAACCCAAATTTTTTGGCGAACGTTATAAATTCATG
AAAAAAAGAGTTCAGTATTTTTTGGAACGTGATTTAGTTCATGTAGTTGCAAGTGATATG
CACAATTTAGACAGTAGACCTCCATATATGCAACAGGCATATGATATCATTGCTAAGAAA
TATGGAGCGAAAAAAGCGAAAGAACTTTTTGTAGATAATCCCAGAAAAATTATAATGGAT
CAATTAATT
>249945|3847_19
ATGATAGACATCCATTCGCATATCGTTTTTGATGTAGATGACGGTCCCAAGTCAAGAGAG
GAAAGCAAGGCTCTCTTGATAGAATCCTACAGGCAGGGGGTGCGAACCATTGTCTCTACC
TCTCACCGTCGCAAGGGCATGTTTGAAACTCCGGAAGAGAAGATAGCAGAAAACTTTCTT
CAGGTTCGGGAAATTGCAAAAGAAGTAGCAGATGATTTAGTCATTGCTTATGGCGCAGAG
ATATACTATACTCTGGATGCTCTAGAAAAGCTAGAAAAAAAAGAAATTCCTACCCTTAAT
GATAGTCGTTATGCCTTGATTGAGTTTAGCATGCATACTTCCTATCGTCAGATTCATACG
GGATTGAGCAATATTTTGATGTTGGGAATCACGCCAGTAATTGCTCATATTGAACGTTAT
GATGCTTTAGAGAATAACGAAAAACATGTTCGTGAACTGATTGATATGGGGTGCTATACT
CAGATAAATAGTTATCATGTTTCAAAACCTAAGTTCTTTGGTGAAAAATATAAATTCATG
AAAAAGAGAGCTCGGTATTTTTTGGAACGTGATTTAGTTCATGTAGTTGCAAGTGACATG
CACAATTTAGACAGTAGACCTCCATATATGCAACAGGCATATGATATCATTGCTAAGAAA
TATGGAGCGAAAAAAGCGAAAGAACTTTTTGTAGATAATCCCAGAAAAATTATAATGGAT
CAATTAATT
>249946|4674_19
ATGATAGACATCCATTCGCATATCGTTTTTGATGTAGATGACGGTCCCAAGTCAAGAGAG
GAAAGCAAGGCTCTCTTGATAGAATCCTACAGGCAGGGGGTGCGAACCATTGTCTCTACC
TCTCACCGTCGCAAGGGCATGTTTGAAACTCCGGAAGAGAAGATAGCAGAAAACTTTCTT
CAGGTTCGGGAAATTGCAAAAGAAGTAGCAGATGATTTAGTCATTGCTTATGGCGCAGAG
ATATACTATACTCTGGATGCTCTAGAAAAGCTAGAAAAAAAAGAAATTCCTACCCTTAAT
GATAGTCGTTATGCCTTGATTGAGTTTAGCATGCATACTTCCTATCGTCAGATTCATACG
GGATTGAGCAATATTTTGATGTTGGGAATCACGCCAGTAATTGCTCATATTGAACGTTAT
GATGCTTTAGAGAATAACGAAAAACATGTTCGTGAACTGATTGATATGGGGTGCTATACT
CAGATAAATAGTTATCATGTTTCAAAACCTAAGTTCTTTGGTGAAAAATATAAATTCATG
AAAAAGAGAGCTCGGTATTTTTTGGAACGTGATTTAGTTCATGTAGTTGCAAGTGACATG
CACAATTTAGACAGTAGACCTCCATATATGCAACAGGCATATGATATCATTGCTAAGAAA
TATGGAGCGAAAAAAGCGAAAGAACTTTTTGTAGATAATCCCAGAAAAATTATAATGGAT
CAATTAATT
>249947|4749_19
ATGATAGATATCCATTCGCATATCGTTTTTGATGTAGATGACGGTCCCAAGTCAAGAGAG
GAAAGCAAGGCTCTCTTGGCAGAAGCCTACAGGCAGGGGGTGCGAACCATTGTCTCTACC
TCTCACCGTCGCAAGGGCATGTTTGAAACTCCGGAAGAGAAGATAGCAGAAAACTTTCTT
CAGGTTCGGGAAATTGCAAAAGAAGTAGCAGATGATTTAGTCATTGCTTATGGCGCAGAG
ATATACTATACTATGGATGCTCTAGAAAAGCTAGAAAAAAAAGAAATTCCTACCCTTAAT
GATAGTCGTTATGCTTTGATTGAGTTTAGCATGCATACTTCCTATCGTCAGATTCATACG
GGATTGAGCAATATTTTGATGTTGGGAATCACGCCAGTAATTGCTCATATTGAACGTTAT
GATGCTTTAGAGAATAACGAAAAACGTGTTCGTGAACTGATTGATATGGGGTGCTATACT
CAGATAAATAGTTATCATGTTTCAAAACCTAAGTTCTTTGGTGAAAAATATAAATTCATG
AAAAAGAGAGCTCGGTATTTTTTGGAACGTGATTTAGTTCATGTCATTGCAAGTGACATG
CACAATTTAGACAGTAGACCTCCATATATGCAACAGGCATATGATATCATTGCTAAGAAA
TATGGAGCGAAAAAAGCGAAAGAACTTTTTGTAGATAATCCCATAAAAATTATAATGGAT
CAATTAATT
>249948|5042_19
ATGATAGACATCCATTCGCATATCGTTTTTGATGTAGATGACGGTCCCAAGTCAAGAGAG
GAAAGCAAGGCTCTCTTGATAGAATCCTACAGGCAGGGGGTGCGAACCATTGTCTCTACC
TCTCACCGTCGCAAGGGCATGTTTGAAACTCCGGAAGAGAAGATAGCAGAAAACTTTCTT
CAGGTTCGGGAAATTGCAAAAGAAGTAGCAGATGATTTAGTCATTGCTTATGGCGCAGAG
ATATACTATACTCTGGATGCTCTAGAAAAGCTAGAAAAAAAAGAAATTCCTACCCTTAAT
GATAGTCGTTATGCCTTGATTGAGTTTAGCATGCATACTTCCTATCGTCAGATTCATACG
GGATTGAGCAATATTTTGATGTTGGGAATCACGCCAGTAATTGCTCATATTGAACGTTAT
GATGCTTTAGAGAATAACGAAAAACATGTTCGTGAACTGATTGATATGGGGTGCTATACT
CAGATAAATAGTTATCATGTTTCAAAACCTAAGTTCTTTGGTGAAAAATATAAATTCATG
AAAAAGAGAGCTCGGTATTTTTTGGAACGTGATTTAGTTCATGTAGTTGCAAGTGACATG
CACAATTTAGACAGTAGACCTCCATATATGCAACAGGCATATGATATCATTGCTAAGAAA
TATGGAGCGAAAAAAGCGAAAGAACTTTTTGTAGATAATCCCAGAAAAATTATAATGGAT
CAATTAATT
>249949|6191_19
ATGATAGACATCCATTCGCATATCGTTTTTGATGTAGATGACGGTCCCAAGTCAAGAGAG
GAAAGCAAGGCTCTCTTGACAGAATCCTACAGGCAGGGGGTGCGAACCATTGTCTCTACC
TCTCACCGTCGCAAGGGCATGTTTGAAACTCCGGAAGAGAAGATAGCAGAAAACTTTCTT
CAGGTTCGGGAAATTGCAAAAGAAGTAGCAGATGATTTAGTCATTGCTTATGGCGCAGAG
ATATACTATACTCTGGATGCTCTAGAAAAGCTAGAAAAAAAAGAAATTCCTACCCTCAAT
GATAGTCGTTATGCCTTGATAGAGTTTAGTATGAACACTCCTTATCGCGATATTCATAGC
GCCTTGAGCAAGATCTTGATGTTGGGAATTACTCCAGTCATTGCCCACATTGAGCGCTAT
GATGCTCTTGAAAATAACGAAAAACGTGTTCGTGAACTGATTGATATGGGCTGTTACACG
CAAGTAAATAGTTCACATGTCCTCAAACCCAAACTTTTTGGCGAACGTTATAAATTCATG
AAAAAAAGAGCTCAGTATTTTTTAGAGCAGGATTTGGTCCATGTCATTGCAAGTGATATG
CACAATCTAGACGGTAGACCTCCTCATATGGCAGAAGCATATGACCTTGTTACCCAAAAA
TACGGAGAAGCGAAGGCTCAGGAACTTTTTATAGACAATCCTCGAAAAATTGTAATGGAT
CAACTAATT
>249952|12807_19
ATGATAGACATCCATTCGCATATCGTTTTTGATGTAGATGACGGTCCCAAGTCAAGAGAG
GAAAGCAAGGCTCTCTTGATAGAATCCTACAGGCAGGGGGTGCGAACCATTGTCTCTACC
TCTCACCGTCGCAAGGGCATGTTTGAAACTCCGGAAGAGAAGATAGCAGAAAACTTTCTT
CAGGTTCGGGAAATTGCAAAAGAAGTAGCAGATGATTTAGTCATTGCTTATGGCGCAGAG
ATATACTATACTCTGGATGCTCTAGAAAAGCTAGAAAAAAAAGAAATTCCTACCCTTAAT
GATAGTCGTTATGCCTTGATTGAGTTTAGCATGCATACTTCCTATCGTCAGATTCATACG
GGATTGAGCAATATTTTGATGTTGGGAATCACGCCAGTAATTGCTCATATTGAACGTTAT
GATGCTTTAGAGAATAACGAAAAACATGTTCGTGAACTGATTGATATGGGGTGCTATACT
CAGATAAATAGTTATCATGTTTCAAAACCTAAGTTCTTTGGTGAAAAATATAAATTCATG
AAAAAGAGAGCTCGGTATTTTTTGGAACGTGATTTAGTTCATGTAGTTGCAAGTGACATG
CACAATTTAGACAGTAGACCTCCATATATGCAACAGGCATATGATATCATTGCTAAGAAA
TATGGAGCGAAAAAAGCGAAAGAACTTTTTGTAGATAATCCCAGAAAAATTATAATGGAT
CAATTAATT
>249953|19346_19
ATGATTGATATTCATTCGCACATTGTCTTTGATGTAGATGATGGTCCCAAGTCAAGAGAG
GAAAGTAAGGCTCTCTTGACAGAAGCCTACAGGCAGGGGGTGCGAACCATTGTCTCTACC
TCTCACCGTCGCAAGGGCATGTTTGAAACTCCAGAAGAGAAGATAGCAGAAAACTTTCTT
CAGGTTCGGGAAATAGCTAAGGAAGTCGCGAGTGACTTGGTCATTGCTTATGGGGCTGAA
ATTTACTACACGCCAGATGTTTTGGATAAGCTGGAAAACAATCGGATTCCGACCCTCAAT
AATAGTCGTTATGCCTTGATAGAGTTTAGTATGAACACTCCTTATCGCGATATTCATAGT
GCCTTGAATAAAATATTGATGTTGGGAATTACTCCCGTCATTGCCCACATAGAGCGCTAT
GATGTTCTTGAAAATAATGAAAAACGCGTTCGAGAGCTGATCGATATGGGCTGTTACACG
CAAATAAATAGTTCACATGTCCTCAAATCCAAACTTTTTGGAGAACCTTATAAATTCATG
AAAAAAAGAGCGCAGTATTTCTTGGAGCGTGATTTGGTTCATATCATTGCAAGTGATATG
CATAATGTGGACGGCAGACCCCCCCATATGGCAGAAGCATATGACCTTGTTTCCCAAAAA
TACGGAGAAGCGAAGGCTCAGGAACTTTTTATAGACAATCCTCGAAAAATTGTAATGGAT
CAACTAATT
>249954|19762_19
ATGATAGACATCCATTCGCATATCGTTTTTGATGTAGATGACGGTCCCAAGTCAAGAGAG
GAAAGCAAGGCTCTCTTGATAGAATCCTACAGGCAGGGGGTGCGAACCATTGTCTCTACC
TCTCACCGTCGCAAGGGCATGTTTGAAACTCCGGAAGAGAAGATAGCAGAAAACTTTCTT
CAGGTTCGGGAAATTGCAAAAGAAGTAGCAGATGATTTAGTCATTGCTTATGGCGCAGAG
ATATACTATACTCTGGATGCTCTAGAAAAGCTAGAAAAAAAAGAAATTCCTACCCTTAAT
GATAGTCGTTATGCCTTGATTGAGTTTAGCATGCATACTTCCTATCGTCAGATTCATACG
GGATTGAGCAATATTTTGATGTTGGGAATCACGCCAGTAATTGCTCATATTGAACGTTAT
GATGCTTTAGAGAATAACGAAAAACATGTTCGTGAACTGATTGATATGGGGTGCTATACT
CAGATAAATAGTTATCATGTTTCAAAACCTAAGTTCTTTGGTGAAAAATATAAATTCATG
AAAAAGAGAGCTCGGTATTTTTTGGAACGTGATTTAGTTCATGTAGTTGCAAGTGACATG
CACAATTTAGACAGTAGACCTCCATATATGCAACAGGCATATGATATCATTGCTAAGAAA
TATGGAGCGAAAAAAGCGAAAGAACTTTTTGTAGATAATCCCAGAAAAATTATAATGGAT
CAATTAATT
>249955|20772_19
ATGATAGACATCCATTCGCATATCGTTTTTGATGTAGATGACGGTCCCAAGTCAAGAGAG
GAAAGCAAGGCTCTCTTGATAGAATCCTACAGGCAGGGGGTGCGAACCATTGTCTCTACC
TCTCACCGTCGCAAGGGCATGTTTGAAACTCCGGAAGAGAAGATAGCAGAAAACTTTCTT
CAGGTTCGGGAAATTGCAAAAGAAGTAGCAGATGATTTAGTCATTGCTTATGGCGCAGAG
ATATACTATACTCTGGATGCTCTAGAAAAGCTAGAAAAAAAAGAAATTCCTACCCTTAAT
GATAGTCGTTATGCCTTGATTGAGTTTAGCATGCATACTTCCTATCGTCAGATTCATACG
GGATTGAGCAATATTTTGATGTTGGGAATCACGCCAGTAATTGCTCATATTGAACGTTAT
GATGCTTTAGAGAATAACGAAAAACATGTTCGTGAACTGATTGATATGGGGTGCTATACT
CAGATAAATAGTTATCATGTTTCAAAACCTAAGTTCTTTGGTGAAAAATATAAATTCATG
AAAAAGAGAGCTCGGTATTTTTTGGAACGTGATTTAGTTCATGTAGTTGCAAGTGACATG
CACAATTTAGACAGTAGACCTCCATATATGCAACAGGCATATGATATCATTGCTAAGAAA
TATGGAGCGAAAAAAGCGAAAGAACTTTTTGTAGATAATCCCAGAAAAATTATAATGGAT
CAATTAATT
>249956|21400_19
ATGATAGACATCCATTCGCATATCGTTTTTGATGTAGATGACGGTCCCAAGTCAAGAGAG
GAAAGCAAGGCTCTCTTGATAGAATCCTACAGGCAGGGGGTGCGAACCATTGTCTCTACC
TCTCACCGTCGCAAGGGCATGTTTGAAACTCCGGAAGAGAAGATAGCAGAAAACTTTCTT
CAGGTTCGGGAAATTGCAAAAGAAGTAGCAGATGATTTAGTCATTGCTTATGGCGCAGAG
ATATACTATACTCTGGATGCTCTAGAAAAGCTAGAAAAAAAAGAAATTCCTACCCTTAAT
GATAGTCGTTATGCCTTGATTGAGTTTAGCATGCATACTTCCTATCGTCAGATTCATACG
GGATTGAGCAATATTTTGATGTTGGGAATCACGCCAGTAATTGCTCATATTGAACGTTAT
GATGCTTTAGAGAATAACGAAAAACATGTTCGTGAACTGATTGATATGGGGTGCTATACT
CAGATAAATAGTTATCATGTTTCAAAACCTAAGTTCTTTGGTGAAAAATATAAATTCATG
AAAAAGAGAGCTCGGTATTTTTTGGAACGTGATTTAGTTCATGTAGTTGCAAGTGACATG
CACAATTTAGACAGTAGACCTCCATATATGCAACAGGCATATGATATCATTGCTAAGAAA
TATGGAGCGAAAAAAGCGAAAGAACTTTTTGTAGATAATCCCAGAAAAATTATAATGGAT
CAATTAATT
>249958|1875_20
ATGATAGATATCCATTCGCATATCGTTTTTGATGTAGATGACGGTCCCAAGTCAAGAGAG
GAAAGCAAGGCTCTCTTGGCAGAAGCCTACAGGCAGGGGGTGCGAACCATTGTCTCTACC
TCTCACCGTCGCAAGGGCATGTTTGAAACTCCGGAAGAGAAGATAGCAGAAAACTTTCTT
CAGGTTCGGGAAATTGCAAAAGAAGTAGCAGATGATTTAGTCATTGCTTATGGCGCAGAG
ATATACTATACTATGGATGCTCTAGAAAAGCTAGAAAAAAAAGAAATTCCTACCCTTAAT
GATAGTCGTTATGCTTTGATTGAGTTTAGCATGCATACTTCCTATCGTCAGATTCATACG
GGATTGAGCAATATTTTGATGTTGGGAATCACGCCAGTAATTGCTCATATTGAACGTTAT
GATGCTTTAGAGAATAACGAAAAACGTGTTCGTGAACTGATTGATATGGGGTGCTATACT
CAGATAAATAGTTATCATGTTTCAAAACCTAAGTTCTTTGGTGAAAAATATAAATTCATG
AAAAAGAGAGCTCGGTATTTTTTGGAACGTGATTTAGTTCATGTCATTGCAAGTGACATG
CACAATTTAGACAGTAGACCTCCATATATGCAACAGGCATATGATATCATTGCTAAGAAA
TATGGAGCGAAAAAAGCGAAAGAACTTTTTGTAGATAATCCCATAAAAATTATAATGGAT
CAATTAATT
>249959|2160_20
ATGATTGATATTCATTCGCACATTGTCTTTGATGTAGATGATGGTCCCAAGTCAAGAGAG
GAAAGTAAGGCTCTCTTGACAGAAGCCTACAGGCAGGGGGTGCGAACCATTGTCTCTACC
TCTCACCGTCGCAAGGGCATGTTTGAAACTCCAGAAGAGAAGATAGCAGAAAACTTTCTT
CAGGTTCGGGAAATAGCTAAGGAAGTCGCGAGTGACTTGGTCATTGCTTATGGCGCAGAG
ATATACTATACTCTGGATGCTCTAGAAAAGCTAGAAAAAAAAGAAATTCCTACCCTTAAT
GATAGTCGTTATGCCTTGATTGAGTTTAGCATGCATACTTCCTATCGTCAGATTCATACG
GGATTGAGCAATATTTTGATGTTGGGAATCACGCCAGTAATTGCTCATATTGAACGTTAT
GATGCTTTAGAGAATAACGAAAAACGTGTTCGTGAACTGATTGATATGGGGTGCTATACT
CAGATAAATAGTTATCATGTTTCAAAACCTAAGTTCTTTGGTGAAAAATATAAATTCATG
AAAAAGAGAGCTCGGTATTTTTTGGAACGTGATTTAGTTCATGTAGTTGCAAGTGACATG
CACAATTTAGACAGTAGACCTCCATATATGCAACAGGCATATGATATCATTGCTAAGAAA
TATGGAGCGAAAAAAGCAAAAGAACTTTTTGTAGATAATCCCAGAAAAATTATAATGGAT
CAATTAATT
>249960|3004_20
ATGATAGACATCCATTCGCATATCGTTTTTGATGTAGATGACGGTCCCAAGTCAAGAGAG
GAAAGCAAGGCTCTCTTGACAGAATCCTACAGGCAGGGGGTGCGAACCATTGTCTCTACC
TCTCACCGTCGCAAGGGCATGTTTGAAACTCCGGAAGAGAAGATAGCAGAAAACTTTCTT
CAGGTTCGGGAAATTGCAAAAGAAGTAGCAGATGATTTAGTCATTGCTTATGGCGCAGAG
ATATACTATACTCTGGATGCTCTAGAAAAGCTAGAAAAAAAAGAAATTCCTACCCTCAAT
GATAGTCGTTATGCCTTGATAGAGTTTAGTATGAACACTCCTTATCGCGATATTCATAGC
GCCTTGAGCAAGATCTTGATGTTGGGAATTACTCCAGTCATTGCCCACATTGAGCGCTAT
GATGCTCTTGAAAATAACGAAAAACGTGTTCGTGAACTGATTGATATGGGCTGTTACACG
CAAGTAAATAGTTCACATGTCCTCAAACCCAAACTTTTTGGCGAACGTTATAAATTCATG
AAAAAAAGAGCTCAGTATTTTTTAGAGCAGGATTTGGTCCATGTCATTGCAAGTGATATG
CACAATCTAGACGGTAGACCTCCTCATATGGCAGAAGCATATGACCTTGTTACCCAAAAA
TACGGAGAAGCGAAGGCTCAGGAACTTTTTATAGACAATCCTCGAAAAATTGTAATGGAT
CAACTAATT
>249961|4394_20
ATGATAGACATCCATTCGCATATCGTTTTTGATGTAGATGACGGTCCCAAGTCAAGAGAG
GAAAGCAAGGCTCTCTTGATAGAATCCTACAGGCAGGGGGTGCGAACCATTGTCTCTACC
TCTCACCGTCGCAAGGGCATGTTTGAAACTCCGGAAGAGAAGATAGCAGAAAACTTTCTT
CAGGTTCGGGAAATTGCAAAAGAAGTAGCAGATGATTTAGTCATTGCTTATGGCGCAGAG
ATATACTATACTCTGGATGCTCTAGAAAAGCTAGAAAAAAAAGAAATTCCTACCCTTAAT
GATAGTCGTTATGCCTTGATTGAGTTTAGCATGCATACTTCCTATCGTCAGATTCATACG
GGATTGAGCAATATTTTGATGTTGGGAATCACGCCAGTAATTGCTCATATTGAACGTTAT
GATGCTTTAGAGAATAACGAAAAACATGTTCGTGAACTGATTGATATGGGGTGCTATACT
CAGATAAATAGTTATCATGTTTCAAAACCTAAGTTCTTTGGTGAAAAATATAAATTCATG
AAAAAGAGAGCTCGGTATTTTTTGGAACGTGATTTAGTTCATGTAGTTGCAAGTGACATG
CACAATTTAGACAGTAGACCTCCATATATGCAACAGGCATATGATATCATTGCTAAGAAA
TATGGAGCGAAAAAAGCGAAAGAACTTTTTGTAGATAATCCCAGAAAAATTATAATGGAT
CAATTAATT
>249962|4463_20
ATGATAGACATCCATTCGCATATCGTTTTTGATGTAGATGACGGTCCCAAGTCAAGAGAG
GAAAGCAAGGCTCTCTTGATAGAATCCTACAGGCAGGGGGTGCGAACCATTGTCTCTACC
TCTCACCGTCGCAAGGGCATGTTTGAAACTCCGGAAGAGAAGATAGCAGAAAACTTTCTT
CAGGTTCGGGAAATTGCAAAAGAAGTAGCAGATGATTTAGTCATTGCTTATGGCGCAGAG
ATATACTATACTCTGGATGCTCTAGAAAAGCTAGAAAAAAAAGAAATTCCTACCCTTAAT
GATAGTCGTTATGCCTTGATTGAGTTTAGCATGCATACTTCCTATCGTCAGATTCATACG
GGATTGAGCAATATTTTGATGTTGGGAATCACGCCAGTAATTGCTCATATTGAACGTTAT
GATGCTTTAGAGAATAACGAAAAACATGTTCGTGAACTGATTGATATGGGGTGCTATACT
CAGATAAATAGTTATCATGTTTCAAAACCTAAGTTCTTTGGTGAAAAATATAAATTCATG
AAAAAGAGAGCTCGGTATTTTTTGGAACGTGATTTAGTTCATGTAGTTGCAAGTGACATG
CACAATTTAGACAGTAGACCTCCATATATGCAACAGGCATATGATATCATTGCTAAGAAA
TATGGAGCGAAAAAAGCGAAAGAACTTTTTGTAGATAATCCCAGAAAAATTATAATGGAT
CAATTAATT
>249963|5338_20
ATGATAGACATCCATTCGCATATCGTTTTTGATGTAGATGACGGTCCCAAGTCAAGAGAG
GAAAGCAAGGCTCTCTTGATAGAATCCTACAGGCAGGGGGTGCGAACCATTGTCTCTACC
TCTCACCGTCGCAAGGGCATGTTTGAAACTCCGGAAGAGAAGATAGCAGAAAACTTTCTT
CAGGTTCGGGAAATTGCAAAAGAAGTAGCAGATGATTTAGTCATTGCTTATGGCGCAGAG
ATATACTATACTCTGGATGCTCTAGAAAAGCTAGAAAAAAAAGAAATTCCTACCCTTAAT
GATAGTCGTTATGCCTTGATTGAGTTTAGCATGCATACTTCCTATCGTCAGATTCATACG
GGATTGAGCAATATTTTGATGTTGGGAATCACGCCAGTAATTGCTCATATTGAACGTTAT
GATGCTTTAGAGAATAACGAAAAACATGTTCGTGAACTGATTGATATGGGGTGCTATACT
CAGATAAATAGTTATCATGTTTCAAAACCTAAGTTCTTTGGTGAAAAATATAAATTCATG
AAAAAGAGAGCTCGGTATTTTTTGGAACGTGATTTAGTTCATGTAGTTGCAAGTGACATG
CACAATTTAGACAGTAGACCTCCATATATGCAACAGGCATATGATATCATTGCTAAGAAA
TATGGAGCGAAAAAAGCGAAAGAACTTTTTGTAGATAATCCCAGAAAAATTATAATGGAT
CAATTAATT
>249964|7044_20
ATGATAGACATCCATTCGCATATCGTTTTTGATGTAGATGACGGTCCCAAGTCAAGAGAG
GAAAGCAAGGCTCTCTTGATAGAATCCTACAGGCAGGGGGTGCGAACCATTGTCTCTACC
TCTCACCGTCGCAAGGGCATGTTTGAAACTCCGGAAGAGAAGATAGCAGAAAACTTTCTT
CAGGTTCGGGAAATTGCAAAAGAAGTAGCAGATGATTTAGTCATTGCTTATGGCGCAGAG
ATATACTATACTCTGGATGCTCTAGAAAAGCTAGAAAAAAAAGAAATTCCTACCCTTAAT
GATAGTCGTTATGCCTTGATTGAGTTTAGCATGCATACTTCCTATCGTCAGATTCATACG
GGATTGAGCAATATTTTGATGTTGGGAATCACGCCAGTAATTGCTCATATTGAACGTTAT
GATGCTTTAGAGAATAACGAAAAACATGTTCGTGAACTGATTGATATGGGGTGCTATACT
CAGATAAATAGTTATCATGTTTCAAAACCTAAGTTCTTTGGTGAAAAATATAAATTCATG
AAAAAGAGAGCTCGGTATTTTTTGGAACGTGATTTAGTTCATGTAGTTGCAAGTGACATG
CACAATTTAGACAGTAGACCTCCATATATGCAACAGGCATATGATATCATTGCTAAGAAA
TATGGAGCGAAAAAAGCGAAAGAACTTTTTGTAGATAATCCCAGAAAAATTATAATGGAT
CAATTAATT
>249965|7154_20
ATGATAGACATCCATTCGCATATCGTTTTTGATGTAGATGACGGTCCCAAGTCAAGAGAG
GAAAGCAAGGCTCTCTTGATAGAATCCTACAGGCAGGGGGTGCGAACCATTGTCTCTACC
TCTCACCGTCGCAAGGGCATGTTTGAAACTCCGGAAGAGAAGATAGCAGAAAACTTTCTT
CAGGTTCGGGAAATTGCAAAAGAAGTAGCAGATGATTTAGTCATTGCTTATGGCGCAGAG
ATATACTATACTCTGGATGCTCTAGAAAAGCTAGAAAAAAAAGAAATTCCTACCCTTAAT
GATAGTCGTTATGCCTTGATTGAGTTTAGCATGCATACTTCCTATCGTCAGATTCATACG
GGATTGAGCAATATTTTGATGTTGGGAATCACGCCAGTAATTGCTCATATTGAACGTTAT
GATGCTTTAGAGAATAACGAAAAACATGTTCGTGAACTGATTGATATGGGGTGCTATACT
CAGATAAATAGTTATCATGTTTCAAAACCTAAGTTCTTTGGTGAAAAATATAAATTCATG
AAAAAGAGAGCTCGGTATTTTTTGGAACGTGATTTAGTTCATGTAGTTGCAAGTGACATG
CACAATTTAGACAGTAGACCTCCATATATGCAACAGGCATATGATATCATTGCTAAGAAA
TATGGAGCGAAAAAAGCGAAAGAACTTTTTGTAGATAATCCCAGAAAAATTATAATGGAT
CAATTAATT
>249966|16862_20
ATGATAGACATCCATTCGCATATCGTTTTTGATGTAGATGACGGTCCCAAGTCAAGAGAG
GAAAGCAAGGCTCTCTTGACAGAATCCTACAGGCAGGGGGTGCGAACCATTGTCTCTACC
TCTCACCGTCGCAAGGGCATGTTTGAAACTCCGGAAGAGAAGATAGCAGAAAACTTTCTT
CAGGTTCGGGAAATAGCTAAGGAAGTGGCGAGTGACTTGGTCATTGCTTACGGGGCTGAA
ATTTACTACACACCAGATGTTCTGGATAAGCTGGAAAAAAAGCGGATTCCGACCCTCAAT
GATAGTCGTTATGCCTTGATAGAGTTCAGTATGAACACTCCTTATCGCGATATTCATAGC
GCCTTGAGCAAGATCTTGATGTTGGGAATTACTCCAGTCATTGCCCACATTGAGCGCTAT
GATGCTCTTGAAAATAATGAAAAACGCGTTCGAGAACTGATTGATAGGGGCTGTTACACG
CAAGTAAATAGTTCACATGTCCTCAAACCCAAACTTTTTGGCGAACGTTATAAATTCATG
AAAAAAAGAGCTCAGTATTTTTTAGAGCAGGATTTGGTTCATATCATTGCAAGTGATATG
CACAATCTAGACGGTAGACCTCCTCATATGGCAGAAGCATATGACCTTGTTACCCAAAAA
TACGGAGAAGCGAAGGCTCAGGAACTTTTTATAGACAATCCTCGAAAAATTGTAATGGAT
CAACTAATT
>249967|20655_20
ATGATAGACATCCATTCGCATATCGTTTTTGATGTAGATGACGGTCCCAAGTCAAGAGAG
GAAAGCAAGGCTCTCTTGACAGAATCCTACAGGCAGGGGGTGCGAACCATTGTCTCTACC
TCTCACCGTCGCAAGGGCATGTTTGAAACTCCGGAAGAGAAGATAGCAGAAAACTTTCTT
CAGGTTCGGGAAATTGCAAAAGAAGTAGCAGATGATTTAGTCATTGCTTATGGCGCAGAG
ATATACTATACTCTGGATGCTCTAGAAAAGCTAGAAAAAAAAGAAATTCCTACCCTCAAT
GATAGTCGTTATGCCTTGATAGAGTTTAGTATGAACACTCCTTATCGCGATATTCATAGC
GCCTTGAGCAAGATCTTGATGTTGGGAATTACTCCAGTCATTGCCCACATTGAGCGCTAT
GATGCTCTTGAAAATAACGAAAAACGTGTTCGTGAACTGATTGATATGGGCTGTTACACG
CAAGTAAATAGTTCACATGTCCTCAAACCCAAACTTTTTGGCGAACGTTATAAATTCATG
AAAAAAAGAGCTCAGTATTTTTTGGAACGTGATTTAGTTCATGTAGTTGCAAGTGACATG
CACAATTTAGACAGTAGACCTCCATATATGCAACAGGCATATGATATCATTGCTAAGAAA
TATGGAGCGAAAAAAGCGAAAGAATTTTTTGTAGATAATCCCAGAAAAATTATAATGGAT
CAATTAATT
>249969|2997_21
ATGATAGACATCCATTCGCATATCGTTTTTGATGTAGATGACGGTCCCAAGTCAAGAGAG
GAAAGCAAGGCTCTCTTGACAGAATCCTACAGGCAGGGGGTGCGAACCATTGTCTCTACC
TCTCACCGTCGCAAGGGCATGTTTGAAACTCCGGAAGAGAAGATAGCAGAAAACTTTCTT
CAGGTTCGGGAAATTGCAAAAGAAGTAGCAGATGATTTAGTCATTGCTTATGGCGCAGAG
ATATACTATACTCTGGATGCTCTAGAAAAGCTAGAAAAAAAAGAAATTCCTACCCTCAAT
GATAGTCGTTATGCCTTGATAGAGTTTAGTATGAACACTCCTTATCGCGATATTCATAGC
GCCTTGAGCAAGATCTTGATGTTGGGAATTACTCCAGTCATTGCCCACATTGAGCGCTAT
GATGCTCTTGAAAATAACGAAAAACGTGTTCGTGAACTGATTGATATGGGCTGTTACACG
CAAGTAAATAGTTCACATGTCCTCAAACCCAAACTTTTTGGCGAACGTTATAAATTCATG
AAAAAAAGAGCTCAGTATTTTTTGGAACGTGATTTAGTTCATGTAGTTGCAAGTGACATG
CACAATTTAGACAGTAGACCTCCATATATGCAACAGGCATATGATATCATTGCTAAGAAA
TATGGAGCGAAAAAAGCGAAAGAATTTTTTGTAGATAATCCCAGAAAAATTATAATGGAT
CAATTAATT
>249971|8074_21
ATGATTGATATTCATTCGCACATTGTCTTTGATGTAGATGATGGTCCCAAGTCAAGAGAG
GAAAGTAAGGCTCTCTTGACAGAAGCCTACAGGCAGGGGGTGCGAACCATTGTCTCTACC
TCTCACCGTCGCAAGGGCATGTTTGAAACTCCAGAAGAGAAGATAGCAGAAAACTTTCTT
CAGGTTCGGGAAATAGCTAAGGAAGTCGCGAGTGACTTGGTCATTGCTTATGGCGCAGAG
ATATACTATACTCTGGATGCTCTAGAAAAGCTAGAAAAAAAAGAAATTCCTACCCTTAAT
GATAGTCGTTATGCCTTGATTGAGTTTAGCATGCATACTTCCTATCGTCAGATTCATACG
GGATTGAGCAATATTTTGATGTTGGGAATCACGCCAGTAATTGCTCATATTGAACGTTAT
GATGCTTTAGAGAATAACGAAAAACGTGTTCGTGAACTGATTGATATGGGGTGCTATACT
CAGATAAATAGTTATCATGTTTCAAAACCTAAGTTCTTTGGTGAAAAATATAAATTCATG
AAAAAGAGAGCTCGGTATTTTTTGGAACGTGATTTAGTTCATGTAGTTGCAAGTGACATG
CACAATTTAGACAGTAGACCTCCATATATGCAACAGGCATATGATATCATTGCTAAGAAA
TATGGAGCGAAAAAAGCAAAAGAACTTTTTGTAGATAATCCCAGAAAAATTATAATGGAT
CAATTAATT
>249974|20836_21
ATGATAGACATCCATTCGCATATCGTTTTTGATGTAGATGACGGTCCCAAGTCAAGAGAG
GAAAGCAAGGCTCTCTTGACAGAATCCTACAGGCAGGGGGTGCGAACCATTGTCTCTACC
TCTCACCGTCGCAAGGGCATGTTTGAAACTCCGGAAGAGAAGATAGCAGAAAACTTTCTT
CAGGTTCGGGAAATTGCAAAAGAAGTAGCAGATGATTTAGTCATTGCTTATGGCGCAGAG
ATATACTATACTCTGGATGCTCTAGAAAAGCTAGAAAAAAAAGAAATTCCTACCCTCAAT
GATAGTCGTTATGCCTTGATAGAGTTTAGTATGAACACTCCTTATCGCGATATCCATAGC
GCCTTGAGCAAGATCTTGATGTTGGGAATTACTCCAGTCATTGCCCACATTGAGCGCTAT
GATGCTCTTGAAAATAACGGAAAACGTGTTCGTGAACTGATTGATATGGGGTGCTATACT
CAGATAAATAGTTATCATGTTTCAAAACCTAAGTTCTTTGGTGAAAAATATAAATTCATG
AAAAAGAGAGCTCGGTATTTTTTGGAACGTGATTTAGTTCATGTAGTTGCAAGTGACATG
CACAATTTAGACAGTAGACCTCCATATATGCAACAGGCATATGATATCATTGCTAAGAAA
TATGGAGCGAAAAAAGCGAAAGAACTTTTTGTAGATAATCCCAGAAAAATTATAATGGAT
CAATTAATT
>249975|22267_21
ATGATTGATATTCATTCGCACATTGTCTTTGATGTAGATGATGGTCCCAAGTCAAGAGAG
GAAAGTAAGGCTCTCTTGACAGAAGCCTACAGGCAGGGGGTGCGAACCATTGTCTCTACC
TCTCACCGTCGCAAGGGCATGTTTGAAACTCCAGAAGAGAAGATAGCAGAAAACTTTCTT
CAGGTTCGGGAAATAGCTAAGGAAGTCGCGAGTGACTTGGTCATTGCTTATGGGGCTGAA
ATTTACTACACGCCAGATGTTTTGGATAAGCTGGAAAACAATCGGATTCCGACCCTCAAT
AATAGTCGTTATGCCTTGATAGAGTTTAGTATGAACACTCCTTATCGCGATATTCATAGT
GCCTTGAATAAAATATTGATGTTGGGAATTACTCCCGTCATTGCCCACATAGAGCGCTAT
GATGTTCTTGAAAATAATGAAAAACGCGTTCGAGAGCTGATCGATATGGGCTGTTACACG
CAAATAAATAGTTCACATGTCCTCAAATCCAAACTTTTTGGAGAACCTTATAAATTCATG
AAAAAAAGAGCGCAGTATTTCTTGGAGCGTGATTTGGTTCATATCATTGCAAGTGATATG
CATAATGTGGACGGCAGACCCCCCCATATGGCAGAAGCATATGACCTTGTTTCCCAAAAA
TACGGAGAAGCGAAGGCTCAGGAACTTTTTATAGACAATCCTCGAAAAATTGTAATGGAT
CAACTAATT
>249977|25076_21
ATGATTGATATTCATTCGCACATTGTCTTTGATGTAGATGATGGTCCCAAGTCAAGAGAG
GAAAGTAAGGCTCTCTTGACAGAAGCCTACAGGCAGGGGGTGCGAACCATTGTCTCTACC
TCTCACCGTCGCAAGGGCATGTTTGAAACTCCAGAAGAGAAGATAGCAGAAAACTTTCTT
CAGGTTCGGGAAATAGCTAAGGAAGTCGCGAGTGACTTGGTCATTGCTTATGGGGCTGAA
ATTTACTACACGCCAGATGTTTTGGATAAGCTGGAAAACAATCGGATTCCGACCCTCAAT
AATAGTCGTTATGCCTTGATAGAGTTTAGTATGAACACTCCTTATCGCGATATTCATAGT
GCCTTGAATAAAATATTGATGTTGGGAATTACTCCCGTCATTGCCCACATAGAGCGCTAT
GATGTTCTTGAAAATAATGAAAAACGCGTTCGAGAGCTGATCGATATGGGCTGTTACACG
CAAATAAATAGTTCACATGTCCTCAAATCCAAACTTTTTGGAGAACCTTATAAATTCATG
AAAAAAAGAGCGCAGTATTTCTTGGAGCGTGATTTGGTTCATATCATTGCAAGTGATATG
CATAATGTGGACGGCAGACCCCCCCATATGGCAGAAGCATATGACCTTGTTTCCCAAAAA
TACGGAGAAGCGAAGGCTCAGGAACTTTTTATAGACAATCCTCGAAAAATTGTAATGGAT
CAACTAATT
>249979|26458_21
ATGATAGACATCCATTCGCATATCGTTTTTGATGTAGATGACGGTCCCAAGTCAAGAGAG
GAAAGCAAGGCTCTCTTGGCAGAAGCCTACAGACAGGGGGTGCGAACCATTGTCTCTACC
TCTCACCGTCGCAAGGGCATGTTTGAAACTCCGGAAGAGAAGATAGCAGAAAACTTTCTT
CAGGTTCGGGAAATAGCTAAGGAAGTGGCGAGTGACTTAATCATTGCTTACGGGGCTGAA
ATTTACTACACACCAGATGTTCTGGATAAGCTGGGAAAAAAGCGGATTCCGACCCTCAAT
GATAGTCGTTATGCCTTGATAGAGTTTAGTATGAACACTCCTTATCGCGATATTCATAGC
GCCTTGAGCAAGATTTTGATGTTGGGAATTACTCCAGTCATTGCCCACATTGAGCGCTAT
GATGCTCTTGAAAATAATGAAAAACGCGTTCGAGAACTAATCGATATGGGCTGTTACACG
CAAGTAAATAGTTCACATGTCCTCAAACCCAAACTTTTTGGCGAACGTTATAAATTCATG
AAAAAAAGAGCTCAGTATTTTTTAGAGCAGGATTTGGTTTATGTCATTGCAAGTGATATG
CACAATCTAGACGGTAGACCTCCTCATATGGCAGAAGCATATGACCTTGTTACCCAAAAA
TACGGAGAAGCGAAGGCTCAGGAACTTTTTATAGACAATCCTCGAAAAATTGTAATGGAT
CAACTAATT
>249980|3161_22
ATGATAGACATCCATTCGCATATCGTTTTTGATGTAGATGACGGTCCCAAGTCAAGAGAG
GAAAGCAAGGCTCTCTTGACAGAATCCTACAGGCAGGGGGTGAGAACCATTGTCTCTACC
TCTCACCGTCGCAAGGGCATGTTTGAAACTCCGGAAGAGAAGATAGCAGAAAACTTTCTT
CAGGTTCGGGAAATAGCTAAGGAAGTGGCGAGTGACTTGGTCATTGCTTACGGGGCTGAA
ATTTACTACACACCAGATGTTCTGGATAAGCTGGAAAAAAAGCGGATTCCGACCCTCAAT
GATAGTCGTTATGCCTTGATAGAGTTCAGTATGAACACTCCTTATCGCGATATTCATAGC
GCCTTGAGCAAGATCTTGATGTTGGGAATTACTCCAGTCATTGCCCACATTGAGCGCTAT
GATGCTCTTGAAAATAATGAAAAACGCGTTCGAGAACTGATTGATAGGGGCTGTTACACG
CAAGTAAATAGTTCACATGTCCTCAAACCCAAACTTTTTGGCGAACGTTATAAATTCATG
AAAAAAAGAGCTCAGTATTTTTTAGAGCAGGATTTGGTTCATATCATTGCAAGTGATATG
CACAATCTAGACGGTAGACCTCCTCATATGGCAGAAGCATATGACCTTGTTACCCAAAAA
TACGGAGAAGCGAAGGCTCAGGAACTTTTTATAGACAATCCTCGAAAAATTGTAATGGAT
CAACTAATT
>255944|7929_22
ATGATAGACATCCATTCGCATATCGTTTTTGATGTAGATGACGGTCCCAAGTCAATAGAG
GATAGCAAGGCACTTTTAAGAGAAGCTTATAATCAAGGAGTTCGAATGATTGTGTCTACT
TCGCATCGTCGAAAAGGGATGTTTGAAACTCCAGAAGAAAAAATTGTAACAAATTTTATT
AAGGTTCGTGAAATTGCAAAAGAAGTAGCAGATGATTTAGTCATTGCTTATGGCGCAGAG
ATATACTATACTCTGGATGCTCTAGAAAAGCTAGAAAAAAAGAAATTCCTACCCTTAATG
ATAGTCGTTATGCTTTGATTGAGTTTAGCATGCATACTTCCTATCGTGAGATTCATACGA
GATTGAGCAATATTTTGATGTTGGGAATCACGCCAGTAATTGCTCATATTGAACGTTATG
ATGCTTTAGAGAATAACGAAAAACGTGTTCGTGAACTGATTGATATGGGGTGCTATACTC
AGATAGATAGTTATCATGTTTCAAAACCTAAGTTCTTTGGTGAAAAATATAAATTCATGA
AAAAGAGAGCTCGGTATTTTTTGGAACGTGATTTAGTTCATGTAGTTGCAAGTGACATGC
ACAATTTAGACAGTAGACCTCCATATATGCAACAGGCATATGATATCATTGCTAAGAAAT
ATAGAGCGAAAAAAGCGAAAGAACTTTTTGTAGATAATCCCAGAAAAATTATAATGGATC
AATTAATT
>255945|12369_22
ATGATAGACATCCATTCGCATATCGTTTTTGATGTAGATGACGGTCCCAAGTCAAGAGAG
GAAAGCAAGGCTCTCTTGATAGAATCCTACAGGCAGGGGGTGCGAACCATTGTCTCTACC
TCTCACCGTCGCAAGGGCATGTTTGAAACTCCGGAAGAGAAGATAGCAGAAAACTTTCTT
CAGGTTCGGGAAATTGCAAAAGAAGTAGCAGATGATTTAGTCATTGCTTATGGCGCAGAG
ATATACTATACTCTGGATGCTCTAGAAAAGCTAGAAAAAAAAGAAATTCCTACCCTTAAT
GATAGTCGTTATGCCTTGATTGAGTTTAGCATGCATACTTCCTATCGTCAGATTCATACG
GGATTGAGCAATATTTTGATGTTGGGAATCACGCCAGTAATTGCTCATATTGAACGTTAT
GATGCTTTAGAGAATAACGAAAAACATGTTCGTGAACTGATTGATATGGGGTGCTATACT
CAGATAAATAGTTATCATGTTTCAAAACCTAAGTTCTTTGGTGAAAAATATAAATTCATG
AAAAAGAGAGCTCGGTATTTTTTGGAACGTGATTTAGTTCATGTAGTTGCAAGTGACATG
CACAATTTAGACAGTAGACCTCCATATATGCAACAGGCATATGATATCATTGCTAAGAAA
TATGGAGCGAAAAAAGCGAAAGAACTTTTTGTAGATAATCCCAGAAAAATTATAATGGAT
CAATTAATT
>255946|13232_22
ATGATAGACATCCATTCGCATATCGTTTTTGATGTAGATGACGGTCCCAAGTCAAGAGAG
GAAAGCAAGGCTCTCTTGATAGAATCCTACAGGCAGGGGGTGCGAACCATTGTCTCTACC
TCTCACCGTCGCAAGGGCATGTTTGAAACTCCGGAAGAGAAGATAGCAGAAAACTTTCTT
CAGGTTCGGGAAATTGCAAAAGAAGTAGCAGATGATTTAGTCATTGCTTATGGCGCAGAG
ATATACTATACTCTGGATGCTCTAGAAAAGCTAGAAAAAAAAGAAATTCCTACCCTTAAT
GATAGTCGTTATGCCTTGATTGAGTTTAGCATGCATACTTCCTATCGTCAGATTCATACG
GGATTGAGCAATATTTTGATGTTGGGAATCACGCCAGTAATTGCTCATATTGAACGTTAT
GATGCTTTAGAGAATAACGAAAAACATGTTCGTGAACTGATTGATATGGGGTGCTATACT
CAGATAAATAGTTATCATGTTTCAAAACCTAAGTTCTTTGGTGAAAAATATAAATTCATG
AAAAAGAGAGCTCGGTATTTTTTGGAACGTGATTTAGTTCATGTAGTTGCAAGTGACATG
CACAATTTAGACAGTAGACCTCCATATATGCAACAGGCATATGATATCATTGCTAAGAAA
TATGGAGCGAAAAAAGCGAAAGAACTTTTTGTAGATAATCCCAGAAAAATTATAATGGAT
CAATTAATT
>255947|14464_22
ATGATAGATATCCATTCGCACATCGTCTTTGATGTAGATGATGGTCCCAAGTCAAGGGAG
GAAAGCAAGGCTCTCTTGGTAGAATCCTACAGACAGGGGGTGCGAACCATTGTCTCTACC
TCTCACCGTCGCAAGGGCATGTTTGAAACTCCGGAAGAGAAGATAGCAGAAAACTTTCTT
CAGGTTCGGGAAATAGCTAAGGAAGTGGCGAGTGACTTGGTCATTGCTTACGGGGCTGAA
ATTTACTACACACCAGATGTTCTGGATAAGCTGGAAAAAAAGCGGATTCCGACCCTCAAT
GATAGTCGTTATGCCTTGATAGAGTTTAGTATGAACATTCCTTATCGCGATATTCATAGC
GCTTTGAGCAAGATCTTGATGTTGGGAATTACTCCAGTCATTGCCCACATCGAGCGCTAT
GATGCTCTTGAAAATAATGAAAAACGCGTTCGGGAACTGATCGATATGGGCTGTTACACG
CAAGTAAATAGTTCACATGTCCTCAAACCCAAACTTTTTGGCGAACGTTATAAATTCATG
AAAAAAAGAGTTCAGTATTTTTTGGAACGTGATTTAGTTCATGTAGTTGCAAGTGACATG
CACAATTTAGACAGTAGACCTCCATATATGCAACAGGCATATGATATCATTGCTAAGAAA
TATGGAGCGAAAAAAGCGAAAGAATTTTTTGTAGATAATCCCAGAAAAATTATAATGGAT
CAATTAATT
>255949|18185_22
ATGATAGACATCCATTCGCATATCGTTTTTGATGTAGATGACGGTCCCAAGTCAAGAGAG
GAAAGCAAGGCTCTCTTGACAGAATCCTACAGGCAGGGGGTGCGAACCATTGTCTCTACC
TCTCACCGTCGCAAGGGCATGTTTGAAACTCCGGAAGAGAAGATAGCAGAAAACTTTCTT
CAGGTTCGGGAAATTGCAAAAGAAGTAGCAGATGATTTAGTCATTGCTTATGGCGCAGAG
ATATACTATACTCTGGATGCTCTAGAAAAGCTAGAAAAAAAAGAAATTCCTACCCTCAAT
GATAGTCGTTATGCCTTGATAGAGTTTAGTATGAACACTCCTTATCGCGATATTCATAGC
GCCTTGAGCAAGATCTTGATGTTGGGAATTACTCCAGTCATTGCCCACATTGAGCGCTAT
GATGCTCTTGAAAATAACGAAAAACGTGTTCGTGAACTGATTGATATGGGCTGTTACACG
CAAGTAAATAGTTCACATGTCCTCAAACCCAAACTTTTTGGCGAACGTTATAAATTCATG
AAAAAAAGAGCTCAGTATTTTTTAGAGCAGGATTTGGTCCATGTCATTGCAAGTGATATG
CACAATCTAGACGGTAGACCTCCTCATATGGCAGAAGCATATGACCTTGTTACCCAAAAA
TACGGAGAAGCGAAGGCTCAGGAACTTTTTATAGACAATCCTCGAAAAATTGTAATGGAT
CAACTAATT
>255951|21071_22
ATGATAGACGTCCATTCGCATATCGTTTTTGATGTAGATGACGGTCCCAAGTCAAGAGAG
GAAAGCAAGGCTCTCTTGGCAGAATCCTACAGGCAGGGGGTGCGAACCATTGTCTCTACC
TCTCACCGTCGCAAGGGCATGTTTGAAACTCCGGAAGAGAAGATAGCAGAAAACTTTCTT
CAGGTTCGGGAAATAGCTAAGGAAGTGGCGAGTGACTTGGTCATTGCTTACGGGGCTGAA
ATTTACTACACACCAGATGTTCTGGATAAGCTAGAAAAAAAGCGGATTCCGACCCTCAAT
GATAGTCGTTATGCCTTGATAGAGTTTAGTATGAACACTCCTTATCGCGATATTCATAGC
GCCTTGAGCAAGATCTTGATGTTGGGAATTACTCCAGTCATTGCCCACATTGAGCGCTAT
GATGCTCTTGAAAATAATGAAAAACGCGTTCGAGAATTGATCGATATGGGCTGTTACACG
CAAGTAAATAGTTCACATGTCCTCAAATCCAAACTTTTTGGCGAACGTTATAAATTCATG
AAAAAAAGAGCTCAGTATTTTTTAGAGCAGGATTTGGTCCATGTCATTGCAAGTGATATG
CACAATCTAGACGGCAGACCTCCTCATATGGCAGAAGCATATGACCTTGTTACCCAAAAA
TACGGAGAAGCGAAGGCTCAGGAACTTTTTGTAGATAATCCCAGAAAAATTATAATGGAT
CAATTAATT
>255952|25003_22
ATGATAGACATCCATTCGCATATCGTTTTTGATGTAGATGACGGTCCCAAGTCAAGAGAG
GAAAGCAAGGCTCTCTTGGCAGAATCCTACAGGCAGGGGGTGCGAACCATTGTCTCTACC
TCTCACCGTCGCAAGGGCATGTTTGAAACTCCGGAAGAGAAGATAGCAGAAAACTTTCTT
CAGGTTCGGGAAATAGCTAAGGAAGTGGCGAGTGACTTAGTCATTGCTTACGGGGCTGAA
ATTTACTACACACCAGATGTTCTGGATAAGCTGGGAAAAAAGCGGATTCCGACCCTCAAT
GATAGTCGTTATGCCTTGATAGAGTTTAGTATGAACACTCTTTATCGCGATATTCATAGC
GCCTTGAACAAGATCTTGATGTTGGGAATTACTCCAGTCATTGCCCACATCGAACGCTAT
GATGCTCTTGAAAATAATGAAAAACGCGTTCGGGAGCTGATCGATATGGGCTGTTACACG
CAAGTAAATAGTTCACATGTCCTCAAACCCAAACTTTTTGGCGAACGTTATAAATTCATG
AAAAAAAGAGTTCAGTATTTTTTGGAACGTGATTTAGTTCATGTAGTTGCAAGTGATATG
CACAATTTAGACAGTAGACCTCCATATATGCAACAGGCATATGATATCATTGCTAAGAAA
TATGGAGCGAAAAAAGCGAAAGAACTTTTTGTAGATAATCCCAGAAAAATTATAATGGAT
CAATTAATT
>255953|25435_22
ATGATAGACATCCATTCGCATATCGTTTTTGATGTAGATGACGGTCCCAAGTCAAGAGAG
GAAAGCAAGGCTCTCTTGATAGAATCCTACAGGCAGGGGGTGCGAACCATTGTCTCTACC
TCTCACCGTCGCAAGGGCATGTTTGAAACTCCGGAAGAGAAGATAGCAGAAAACTTTCTT
CAGGTTCGGGAAATTGCAAAAGAAGTAGCAGATGATTTAGTCATTGCTTATGGCGCAGAG
ATATACTATACTCTGGATGCTCTAGAAAAGCTAGAAAAAAAAGAAATTCCTACCCTTAAT
GATAGTCGTTATGCCTTGATTGAGTTTAGCATGCATACTTCCTATCGTCAGATTCATACG
GGATTGAGCAATATTTTGATGTTGGGAATCACGCCAGTAATTGCTCATATTGAACGTTAT
GATGCTTTAGAGAATAACGAAAAACATGTTCGTGAACTGATTGATATGGGGTGCTATACT
CAGATAAATAGTTATCATGTTTCAAAACCTAAGTTCTTTGGTGAAAAATATAAATTCATG
AAAAAGAGAGCTCGGTATTTTTTGGAACGTGATTTAGTTCATGTAGTTGCAAGTGACATG
CACAATTTAGACAGTAGACCTCCATATATGCAACAGGCATATGATATCATTGCTAAGAAA
TATGGAGCGAAAAAAGCGAAAGAACTTTTTGTAGATAATCCCAGAAAAATTATAATGGAT
CAATTAATT
>255955|26332_22
ATGATTGATATTCATTCGCACATCGTCTTTGATGTAGATGATGGTCCCAAGTCAAGAGAG
GAAAGCAAGGCTCTCTTGGCAGAATCCTACAGGCAGGGGGTGCGAACCATTGTCTCTACC
TCTCACCGTCGCAAGGGCATGTTTGAAACTCCGGAAGAGAAGATAGCAGAAAACTTTCTT
CAGGTTCGGGAAATAGCTAAGGAAGTGGCGAGTGACTTGGTCATTGCTTACGGGGCTGAA
ATTTACTACACATCAGATGTTTTGGATAAGCTGGAAAAAAATCGGATTCCGACCCTCAAT
AATAGTCGTTATGCCTTGATAGAGTTTAGTATGAACACCCCTTATCGCGATATTCATAGT
GCCTTGAGTAAAATATTGATGTTGGGAATTACTCCAGTCATTGCCCACATTGAGCGCTAT
GATGCACTTGAAAATAATGAAAAACGCGTTCGAGAGCTGATCAATATGGGCTGTTACACG
CAAGTAAATAGTTCACATGTCCTCAAATCCAAACTTTTTGGAGAACGTTATAAATTCATG
AAAAAAAGAGCTCAGTATTTTTTGGAGCGTGACTTGGTTCATATCATTGCAAGTGATATG
CATAATGTGGACAGCAGACCTCCCCATATGGCAGAAGCATATGACCTTGTTTCCCAAAAA
TACGGAGAAGCGAAGGCTCAGGAACTTTTTATAGATAATCCTCGAAAAATTGTAATGGAT
CAACTAATT
>255956|28736_22
ATGATAGACATCCATTCGCATATCGTTTTTGATGTAGATGACGGTCCCAAGTCAAGAGAG
GAAAGCAAGGCTCTCTTGGCAGAATCCTACAGGCAGGGGGTGCGAACCATTGTCTCTACC
TCTCACCGTCGCAAGGGCATGTTTGAAACTCCGGAAGAGAAGATAGCAGAAAACTTTCTT
CAGGTTCGGGAAATAGCTAAGGAAGTGGCGAGTGACTTAGTCATTGCTTACGGGGCTGAA
ATTTACTACACACCAGATGTTCTGGATAAGCTGGGAAAAAAGCGGATTCCGACCCTCAAT
GATAGTCGTTATGCCTTGATAGAGTTTAGTATGAACACTCTTTATCGCGATATTCATAGC
GCCTTGAACAAGATCTTGATGTTGGGAATTACTCCAGTCATTGCCCACATCGAACGCTAT
GATGCTCTTGAAAATAATGAAAAACGCGTTCGGGAGCTGATCGATATGGGCTGTTACACG
CAAGTAAATAGTTCACATGTCCTCAAACCCAAACTTTTTGGCGAACGTTATAAATTCATG
AAAAAAAGAGTTCAGTATTTTTTGGAACGTGATTTAGTTCATGTAGTTGCAAGTGATATG
CACAATTTAGACAGTAGACCTCCATATATGCAACAGGCATATGATATCATTGCTAAGAAA
TATGGAGCGAAAAAAGCGAAAGAACTTTTTGTAGATAATCCCAGAAAAATTATAATGGAT
CAATTAATT
>255957|31384_22
ATGATAGACATCCATTCGCATATCGTTTTTGATGTAGATGACGGTCCCAAGTCAAGAGAG
GAAAGCAAGGCTCTCTTGATAGAATCCTACAGGCAGGGGGTGCGAACCATTGTCTCTACC
TCTCACCGTCGCAAGGGCATGTTTGAAACTCCGGAAGAGAAGATAGCAGAAAACTTTCTT
CAGGTTCGGGAAATTGCAAAAGAAGTAGCAGATGATTTAGTCATTGCTTATGGCGCAGAG
ATATACTATACTCTGGATGCTCTAGAAAAGCTAGAAAAAAAAGAAATTCCTACCCTTAAT
GATAGTCGTTATGCCTTGATTGAGTTTAGCATGCATACTTCCTATCGTCAGATTCATACG
GGATTGAGCAATATTTTGATGTTGGGAATCACGCCAGTAATTGCTCATATTGAACGTTAT
GATGCTTTAGAGAATAACGAAAAACATGTTCGTGAACTGATTGATATGGGGTGCTATACT
CAGATAAATAGTTATCATGTTTCAAAACCTAAGTTCTTTGGTGAAAAATATAAATTCATG
AAAAAGAGAGCTCGGTATTTTTTGGAACGTGATTTAGTTCATGTAGTTGCAAGTGACATG
CACAATTTAGACAGTAGACCTCCATATATGCAACAGGCATATGATATCATTGCTAAGAAA
TATGGAGCGAAAAAAGCGAAAGAACTTTTTGTAGATAATCCCAGAAAAATTATAATGGAT
CAATTAATT
>255958|32005_22
ATGATAGACATCCATTCGCATATCGTTTTTGATGTAGATGACGGTCCCAAGTCAAGAGAG
GAAAGCAAGGCTCTCTTGATAGAATCCTACAGGCAGGGGGTGCGAACCATTGTCTCTACC
TCTCACCGTCGCAAGGGCATGTTTGAAACTCCGGAAGAGAAGATAGCAGAAAACTTTCTT
CAGGTTCGGGAAATTGCAAAAGAAGTAGCAGATGATTTAGTCATTGCTTATGGCGCAGAG
ATATACTATACTCTGGATGCTCTAGAAAAGCTAGAAAAAAAAGAAATTCCTACCCTTAAT
GATAGTCGTTATGCCTTGATTGAGTTTAGCATGCATACTTCCTATCGTCAGATTCATACG
GGATTGAGCAATATTTTGATGTTGGGAATCACGCCAGTAATTGCTCATATTGAACGTTAT
GATGCTTTAGAGAATAACGAAAAACATGTTCGTGAACTGATTGATATGGGGTGCTATACT
CAGATAAATAGTTATCATGTTTCAAAACCTAAGTTCTTTGGTGAAAAATATAAATTCATG
AAAAAGAGAGCTCGGTATTTTTTGGAACGTGATTTAGTTCATGTAGTTGCAAGTGACATG
CACAATTTAGACAGTAGACCTCCATATATGCAACAGGCATATGATATCATTGCTAAGAAA
TATGGAGCGAAAAAAGCGAAAGAACTTTTTGTAGATAATCCCAGAAAAATTATAATGGAT
CAATTAATT
>255959|32092_22
ATGATAGACATCCATTCGCATATCGTTTTTGATGTAGATGACGGTCCCAAGTCAAGAGAG
GAAAGCAAGGCTCTCTTGATAGAATCCTACAGGCAGGGGGTGCGAACCATTGTCTCTACC
TCTCACCGTCGCAAGGGCATGTTTGAAACTCCGGAAGAGAAGATAGCAGAAAACTTTCTT
CAGGTTCGGGAAATTGCAAAAGAAGTAGCAGATGATTTAGTCATTGCTTATGGCGCAGAG
ATATACTATACTCTGGATGCTCTAGAAAAGCTAGAAAAAAAAGAAATTCCTACCCTTAAT
GATAGTCGTTATGCCTTGATTGAGTTTAGCATGCATACTTCCTATCGTCAGATTCATACG
GGATTGAGCAATATTTTGATGTTGGGAATCACGCCAGTAATTGCTCATATTGAACGTTAT
GATGCTTTAGAGAATAACGAAAAACATGTTCGTGAACTGATTGATATGGGGTGCTATACT
CAGATAAATAGTTATCATGTTTCAAAACCTAAGTTCTTTGGTGAAAAATATAAATTCATG
AAAAAGAGAGCTCGGTATTTTTTGGAACGTGATTTAGTTCATGTAGTTGCAAGTGACATG
CACAATTTAGACAGTAGACCTCCATATATGCAACAGGCATATGATATCATTGCTAAGAAA
TATGGAGCGAAAAAAGCGAAAGAACTTTTTGTAGATAATCCCAGAAAAATTATAATGGAT
CAATTAATT
>255960|32312_22
ATGATAGACATCCATTCGCATATCGTTTTTGATGTAGATGACGGTCCCAAGTCAAGAGAG
GAAAGCAAGGCTCTCTTGATAGAATCCTACAGGCAGGGGGTGCGAACCATTGTCTCTACC
TCTCACCGTCGCAAGGGCATGTTTGAAACTCCGGAAGAGAAGATAGCAGAAAACTTTCTT
CAGGTTCGGGAAATTGCAAAAGAAGTAGCAGATGATTTAGTCATTGCTTATGGCGCAGAG
ATATACTATACTCTGGATGCTCTAGAAAAGCTAGAAAAAAAAGAAATTCCTACCCTTAAT
GATAGTCGTTATGCCTTGATTGAGTTTAGCATGCATACTTCCTATCGTCAGATTCATACG
GGATTGAGCAATATTTTGATGTTGGGAATCACGCCAGTAATTGCTCATATTGAACGTTAT
GATGCTTTAGAGAATAACGAAAAACGTGTTCGTGAACTGATTGATATGGGGTGCTATACT
CAGATAAATAGTTATCATGTTTCAAAACCTAAGTTCTTTGGTGAAAAATATAAATTCATG
AAAAAGAGAGCTCGGTATTTTTTGGAACGTGATTTAGTTCATGTAGTTGCAAGTGACATG
CACAATTTAGACAGTAGACCTCCATATATGCAACAGGCATATGATATCATTGCTAAGAAA
TATGGAGCGAAAAAAGCGAAAGAACTTTTTGTAGATAATCCCAGAAAAATTATAATGGAT
CAATTAATT
