# Supplementary material for: Genomic Surveillance Reveals Vaccine-Associated Shifts in Pediatric Invasive Streptococcus pneumoniae in Tunisia
Source: Vaccines (Basel). 2025 Dec 25;14(1):27. doi: 10.3390/vaccines14010027 (PMC12846382; doi:10.3390/vaccines14010027)
Supplement: Supplementary file 1 [file vaccines-14-00027-s001.zip › Supplementary Materials Text S2. cpsB_known_serotypes.txt]

>1 
ATGATAGACATCCATTCGCACATCGTCTTTGATGTAGATGATGGTCCCAAGTCAAGAGAG
GAAAGCAAGGCTCTCTTGGCAGAATCCTACAGGCAGGGGGTGAGAACCATTGTCTCTACC
TCTCACCGTCGCAAGGGCATGTTTGAAACTCCGGAAGAGAAGATAGCAGAAAACTTTCTT
CAGGTTCGGGAAATTGCAAAAGAAGTAGCAGATGATTTAGTCATTGCTTATGGCGCAGAG
ATATACTATACTCTGGATGCTCTAGAAAAGCTAGAAAAAAAAGAAATTCCTACCCTTAAT
GATAGTCGTTATGCCTTGATTGAGTTTAGCATGCATACTTCCTATCGTCAGATTCATACG
GGATTGAGCAATATTTTGATGTTGGGAATCACGCCAGTAATTGCTCATATTGAACGTTAT
GATGCTTTAGAGAATAACGAAAAACGTGTTCGTGAACTGATTGATATGGGGTGCTATACT
CAGATAAATAGTTATCATGTTTCAAAACCTAAGTTCTTTGGTGAAAAATATAAATTCATG
AAAAAGAGAGCTCGGTATTTTTTGGAACGTGATTTAGTTCATGTAGTTGCAAGTGACATG
CACAATTTAGACAGTAGACCTCCATATATGCAACAGGCATATGATATCATTGCTAAGAAA
TATGGAGCGAAAAAAGCGAAAGAACTTTTTGTAGATAATCCCAGAAAAATTATAATGGAT
CAATTAATT

>2 
ATGATAGACATCCATTCGCATATCGTTTTTGATGTAGATGATGGTCCCAAGTCAAGAGAG
GAAAGCAAGGCTCTCTTGGCAGAATCCTACAGGCAGGGGGTGAGAACCATTGTCTCTACC
TCTCACCGTCGCAAGGGCATGTTTGAAACTCCGGAAGAGAAGATAGCAGAAAACTTTCTT
CAGGTTCGGGAAATAGCTAAGGAAGTGGCGAGTGACTTGGTCATTGCTTACGGGGCTGAA
ATTTACTACACACCAGATGTTCTGGATAAGCTAGAAAAAAAGCGGATTCCGACCCTCAAT
GATAGTCGTTATGCCTTGATAGAGTTTAGTATGAACACTCCTTATCGCGATATTCATAGC
GCCTTGAGCAAGATCTTGATGTTGGGAATTACTCCAGTCATTGCCCACATTGAGCGCTAT
GATGCTCTTGAAAATAATGAAAAACGCGTTCGAGAACTGATCAATATGGGCTGTTACACG
CAAGTAAATAGTTCACATGTCCTCAAACCCAAACTTTTTGGCGAACGTTATAAATTCATG
AAAAAAAGGGCTCAGTATTTTTTAGAGCAGGATTTGGTTCATGTCATTGCAAGTGATATG
CACAATCTAGACGGTAGACCTCCTCATATGGCAGAAGCATATGACCTTGTTACCCAAAAA
TACGGAGAAGCGAAGGCTCAGGAACTTTTTATAGACAATCCTCGAAAAATTGTAATGAAT
CAACTAATT

>3
ATGATAGACATCCATTCGCATATCGTTTTTGATGTAGATGACGGTCCCAAGTCAATAGAG
GATAGCAAGGCACTTTTAAGAGAAGCTTATAATCAAGGAGTTCGAATGATTGTGTCTACT
TCGCATCGTCGAAAAGGGATGTTTGAAACTCCAGAAGAAAAAATTGTAACAAATTTTATT
AAGGTTCGTGAAATTGCAAAAGAAGTAGCAGATGATTTAGTCATTGCTTATGGCGCAGAG
ATATACTATACTCTGGATGCTCTAGAAAAGCTAGAAAAAAAGAAATTCCTACCCTTAATG
ATAGTCGTTATGCTTTGATTGAGTTTAGCATGCATACTTCCTATCGTGAGATTCATACGA
GATTGAGCAATATTTTGATGTTGGGAATCACGCCAGTAATTGCTCATATTGAACGTTATG
ATGCTTTAGAGAATAACGAAAAACGTGTTCGTGAACTGATTGATATGGGGTGCTATACTC
AGATAGATAGTTATCATGTTTCAAAACCTAAGTTCTTTGGTGAAAAATATAAATTCATGA
AAAAGAGAGCTCGGTATTTTTTGGAACGTGATTTAGTTCATGTAGTTGCAAGTGACATGC
ACAATTTAGACAGTAGACCTCCATATATGCAACAGGCATATGATATCATTGCTAAGAAAT
ATAGAGCGAAAAAAGCGAAAGAACTTTTTGTAGATAATCCCAGAAAAATTATAATGGATC
AATTAATT

>4 
ATGATAGACATCCATTCGCATATCGTTTTTGATGTAGATGACGGTCCCAAGTCAAGAGAG
GAAAGCAAGGCTCTCTTGGCAGAATCCTACAGACAGGGGGTGCGAACCATTGTTTCTACC
TCTCACCGTCGCAAGGGCATGTTTGAAACTCCGGAAGAGAAGATAGCAGAAAACTTTCTT
CAGGTTCGGGAAATAGCTAAGGAAGTGGCGAGTGACTTGGTCATTGCTTACGGGGCTGAA
ATTTATTACACACCAGATGTTCTGGATAAGCTGGAAAAAAAGCGGATTCCGACCCTCAAT
GATAGTCGTTGTGCCTTGATAGAGTTTAGTATGAACACTCCTTATCGCGATATTCATAGC
GCCTTGAGCAAGATCTTGATGTTGGGAATTACTCCAGTCATTGCCCACATTGAGCGCTAT
GATGCTCTTGAAAATAATGAAAAACGCGTTCGAGAACTGATCGATATGGGCTGTTACACG
CAAGTAAATAGTTCACATGTCCTCAAACCCAAACTTTTTGGCGAACGTTATAAATTCATG
AAAAAAAGAGCTCAGTATTTTTTAGAGCAGGATTTGGTTCATGTCATTGCAAGTGATATG
CACAATCTAGACGGTAGACCTCCTCATATGGCAGAAGCATATGACCTTGTTACCCAAAAA
TACGGAGAAGCGAAGGCTCAGGAACTTTTTATAGACAATCCTCGAAAAATTGTAATGGAT
CAACTAATT

>5 
ATGATAGACATCCATTCGCATATCGTTTTTGATGTAGATGACGGTCCCAAGTCAAGAGAG
GAAAGCAAGGCTCTCTTGGCAGAATCCTACAGGCAAGGGGTACGAATCATTGTCTCTACC
TCTCACCGTCGCAAGGGCATGTTTGAAACTCCGGAAGAGAAGATAGCAGAAAACTTTCTT
CAGGTTCGGGAAATAGCTAAGGAAGTGGCGAGTGACTTGGTCATTGCTTATGGCGCAGAG
ATATACTATACTCTGGATGCTCTAGAAAAGCTAGAAAAAAAAGAAATTCCTACCCTTAAT
GATAGTCGTTATGCTTTGATTGAGTTTAGCATGCATACTTCCTATCGTCAGATTCATACG
GGATTGAGCAATATTTTGATGTTGGGAATCACGCCAGTAATTGCTCATATTGAACGGTAT
GATGCTTTAGAGAATAACGAAAAACGTGTTCGTGAACTGATTGATATGGGATGCTATACT
CAGATAAATAGTTATCATGTTTTAAAACCTAAGTTCTTTGGTGAAAAATATAAATTCATG
AAAAAGAGAGCTCGGTATTTTTTGGAACGTGATTTAGTTCATGTAGTTGCAAGTGACATG
CACAATTTAGACAGTAGACCTCCATATATGCAACAGGCATATGATATCATTGCTAAGAAA
TATGGAGCGAAAAAAGCGAAAGAACTTTTTGTAGATAATCCCAGAAAAATTATAATGGAT
CAATTAATT

>8 
ATGATAGACATCCATTCGCATATCGTTTTTGATGTAGATGACGGTCCCAAGTCAAGAGAG
GAAAGCAAGGCTCTCTTGGCAGAATCCTACAGGCAGGGGGTGCGAACCATTGTCTCTACC
TCTCACCGTCGCAAGGGTATGTTTGAAACTCCGGAAGAGAAGATAGCAGAAAGCTTTCTT
CAGGTTCGGGAAATTGCAAAAGAAGTAGCAGATGATTTAGTCATTGCTTACGGGGCTGAA
ATTTACTACACACCAGATGTTCTGGATAAGCTGGGAAAAAAGCGGATTCCGACCCTCAAT
GATAGTCGTTATGCCTTGATAGAGTTTAGTATGAACACTCCTTATCGCGATATTCATAGC
GCCTTGAGCAAGATCTTGATGTTGGGAATTACTCCAGTCATTGCCCACATTGAGCGCTAT
GATGCTCTTGGAAATAATGAAAAACGCGTTCGAGAACTGATTGATATGGGCTGTTACACG
CAAGTAAATAGTTCACATGTCCTCAAACCAAAACTTTTTGGAGAACGTTATAAATTCATG
AAAAAAAGAGCTCAGTATTTTTTAGAGCAGAATTTGGTTCATGTCATTGCAAGTGACATG
CACAATCTAGACGGCAGACCTCCTCATATGGCAGAAGCATATGACTTTGTTACCCAAAAA
TACGGAGAAGCGAAGGCTCAGGAACTTTTTATAGACAATCCTCGAAAAATTATAATGGAT
CAACTAATT

>14 
ATGATAGACATCCATTCGCATATCGTTTTTGATGTAGATGACGGTCCCAAGTCAAGAGAG
GAAAGCAAGGCTCTCTTGATAGAATCCTACAGGCAGGGGGTGCGAACCATTGTCTCTACC
TCTCACCGTCGCAAGGGCATGTTTGAAACTCCGGAAGAGAAGATAGCAGAAAACTTTCTT
CAGGTTCGGGAAATTGCAAAAGAAGTAGCAGATGATTTAGTCATTGCTTATGGCGCAGAG
ATATACTATACTCTGGATGCTCTAGAAAAGCTAGAAAAAAAAGAAATTCCTACCCTTAAT
GATAGTCGTTATGCCTTGATTGAGTTTAGCATGCATACTTCCTATCGTCAGATTCATACG
GGATTGAGCAATATTTTGATGTTGGGAATCACGCCAGTAATTGCTCATATTGAACGTTAT
GATGCTTTAGAGAATAACGAAAAACATGTTCGTGAACTGATTGATATGGGGTGCTATACT
CAGATAAATAGTTATCATGTTTCAAAACCTAAGTTCTTTGGTGAAAAATATAAATTCATG
AAAAAGAGAGCTCGGTATTTTTTGGAACGTGATTTAGTTCATGTAGTTGCAAGTGACATG
CACAATTTAGACAGTAGACCTCCATATATGCAACAGGCATATGATATCATTGCTAAGAAA
TATGGAGCGAAAAAAGCGAAAGAACTTTTTGTAGATAATCCCAGAAAAATTATAATGGAT
CAATTAATT

>20 
ATGATAGACATCCATTCGCATATCGTTTTTGATGTAGATGACGGTCCCAAGTCAATAGAG
GAAAGCAAGGCACTTTTAAGAGAAGCTTATAATCAAGGAGTTCGAATGATTGTGTCTACT
TCGCATCGTCGAAAAGGGATGTTTGAAACTCCAGAAGAAAAAATTGCAACAAATTTTATT
AAGGTTCGTGAAATTGCAAAAGAAGTAGCAGATGATTTAGTCATAGCTTATGGCGCAGAG
ATATACTATACTCTGGATGCTCTAGAAAAGCTAGAAAAAAAAGAAATTCCTACCCTTAAT
GATAGTCGTTATGCTTTGATTGAGTTTAGCATGCATACTTCCTATCGTGAGATTCATGCG
GGATTGAGCAATATTTTGATGTTGGGAATCACGCCAGTAATTGCTCATATTGAACGTTAT
GATGCCTTAGAGAATAACGAAAAACGTGTTCGTGAACTGATTGATATGGGGTGCTATACT
CAGATAAATAGTTATCATGTTTTAAAACCTAAGTTCTTTGGTGAAAAATATAAATTCATG
AAAAAGAGAGCTCGGTATTTTTTGGAACGTGATTTAGTTCATGTAGTTGCAAGTGACATG
CACAATTTAGACAGTAGACCTCCATATATGCAACAGGCATATGATATCATTGCTAAGAAA
TATGGAGCGAAAAAAGCGAAAGAATTTTTTGTAGATAATCCCAGAAAAATTATAATGGAT
CAATTAATT

>21 
ATGATAGACATCCATTCGCATATCGTTTTTGATGTAGATGACGGTCCCAAATCAAGAGAG
GAAAGCAAGGCTCTCTTGGCAGAATCCTACAGACAGGGGGTGCGAACCATTGTCTCTACC
TCTCACCGTCGTAAGGGCATGTTTGAAACTCCGGAAGAGAAGATAGCAGAAAACTTTCTT
CAGGTTCGGGAAATAGCTAAGGAAGTGGCGAGTGACTTGATCATTGCTTACGGGGCTGAA
ATTTACTACACACCAGATGTTCTGGATAAGCTGGAAAAAAAGCGGATTCCGACCCTCAAT
GATAGTCGTTATGCCTTGATAGAGTTTAGTATGAACACTCCTTATCGCGATATTCATAGC
GCTTTGAGCAAGATCTTGATGTTGGGAATTACTCCAGTCATTGCCCACATTGAGCGCTAT
GATGCTCTTGAAAATAATGAAAAACGCGTTCGAGAACTGATCGATAAGGGCTGTTACACG
CAAGTAAATAGTTCACATATCCTCAAATCTAAACTTTTTGGCGAACGTTATAAATTCATG
AAAAAAAGAGCTCAGTATTTTTTAGAGCAGGATTTGGTCCATGTCATTGCAAGTGATATG
CACAATCTAGATGGTAGACCTCCTCATATGGCAGAAGCATATGACCTTGTTACCCAAAAA
TACGGAGAAGCGAAGGCTCAGGAACTTTTTATAGACAATCCTCGAAAAATTGTAATGGAT
CAACTAATT

>27 
ATGATAGACATCCATTCGCATATCGTTTTTGATGTAGATGACGGTCCCAAGTCAAGAGAG
GAAAGCAAGGCTCTCTTGGCAGAATCCTACAGGCAGGGGGTGCGAACCATTGTCTCTACC
TCTCACCGTCGCAAGGGCATGTTTGAAACTCCGGAAGAGAAGATAGCAGAAAACTTTCTT
CAGGTTCGGGAAATTGCAAAAGAAGTAGCAGATGATTTAGTCATTGCTTATGGGGCTGAA
ATTTACTACACACCAGATGTTCTGGATAAGCTGGAAAAAAAGCGGATTCCGACCCTCAAT
GATAGTCGTTATGCCTTGATAGAGTTTAGTATGAACACTCTTTATCGCGATATTCATAGC
GCCTTGAGCAAGATCTTGATGTTGGGAATTACTCCAGTCATTGCCCACATCGAACGCTAT
GATGCTCTTGAAAATAATGAAAAACGCGTTCGGGAACTTATCGATATGGGTTGTTACACG
CAAGTAAATAGTTCACATGTCCTCAAACCCAAACTTTTTGGCGAACGTTATAAATTCATG
AAAAAAAGAGCTCAGTATTTTTTAGAGAAGGATTTGGTTCATATCATTGCAAGTGATATG
CACAATCTAGACGGTAGACCTCCTCATATGGCAGAAGCATATGACCTTGTTACCCAAAAA
CACGGAGAAGCGAAGGCTCAGGAACTTTTTATAGACAATCCTCGAAAAATTGTAATAGAT
CAACTAATT

>31 
ATGATAGACATCCATTCGCATATCGTTTTTGATGTAGATGACGGTCCCAAGTCAAGAGAG
GAAAGCAAGGCTCTCTTGGCAGAATCCTACAGGCAGGGGGTGCGAACTATTGTCTCTACC
TCTCACCGTCGCAAGGGTATGTTTGAAACTCCGGAAGAGAAGATAGCAGAAAACTTTCTT
CAGGTTCGGGAAATTGCAAAAGAAGTAGCAGATGATTTAGTCATTGCTTACGGGGCTGAA
ATTTACTACACACCAGATGTTCTGGATAAGCTGGGAAAAAAGCGGATTCCGACCCTCAAT
GATAGTCGTTATGCCTTGATAGAGTTTAGTATGAACACTCCTTATCGCGATATTCATAGC
GCCTTGAGCAAGATCTTGATGTTGGGAATTACTCCAGTCATTGCCCACATTGAGCGCTAT
GATGCTCTTGAAAATAATGAAAAACGCGTTCGAGAACTGATCGATATGGGCTGTTACACG
CAAGTAAATAGTTCACATGTCCTCAAACCCAAACTTTTTGGCGAACGTTATAAATTCATG
AAAAAAAGAGCTCAGTATTTTTTAGAGCAGGATTTGGTCCATGTCATTGCAAGTGATATG
CACAATCTAGACGGTAGACCTCCTCATATGGCAGAAGCATATGACTTTGTTACCCAAAAA
TACGGAGAAGCGAAGGCTCAGGAACTTTTTATAGACAATCCTCGAAAAATTGTAATGGAT
CAACTAATT

>34 
ATGATAGACATCCATTCGCACATCGTCTTTGATGTAGATGATGGTCCCAAGTCAAGGGAG
GAAAGCAAGACTCTCTTGGCAGAAGCCTACAGACAGGGGGTGCGAACCATTGTCTCTACC
TCTCACCGTCGCAAGGGCATGTTTGAAACTCCGGAAGAGAAGATAGCAGAAAACTTTCTT
CAGGTTCGGGAAATAGCTAAGGAAGTGGCGAGTGACTTGGTCATTGCTTACGGGGCTGAA
ATTTACTACACACCAGATGTTCTGGATAAGCTGGAAAAAAAGCGGATTCCGACCCTCAAT
GATAGTCGTTATGCTTTGATTGAGTTTAGCATGCATACTTCCTATCGTGAGATTCATAGC
GCCTTGAGCAAGATCTTGATGTTGGGAATTACTCCAGTCATTGCCCACATTGAGCGCTAT
GATGCTCTTGAAAATAATGAAAAACGCGTTCGGGAACTGATCGATATGGGCTGTTACACG
CAAGTAAATAGTTCACATGTCCTCAAACCCAAACTTTTTGGCGAACGTTATAAATTCATG
AAAAAAAGAGTTCAGTATTTTTTAGAGCAGGATTTGGTTCATGTCATTGCAAGTGATATG
CACAATCTAGACAGTAGACCTCCTCATATGGCAGAAGCATATGACCTTGTTACCCAAAAA
TACGGAGAAGCGAAGGCTCAGGAACTTTTTATAGACAATCCTCGAAGAATTGTAATGGAT
CAACTAATT

>40 
ATGATAGACATCCATTCGCATATCGTTTTTGATGTAGATGACGGTCCCAAGTCAAGAGAG
GAAAGCAAGGCTCTCTTGGCAGAATCCTACAGGCAGGGGGTGCGAACCATTGTCTCTACC
TCTCACCGTCGCAAGGGCATGTTTGAAACTCCGGAAGAGAAGATAGCAGAAAACTTTCTT
CAGGTTCGGGAAATTGCAAAAGAAGTAGCAGATGATTTAGTCATTGCTTATGGTGCAGAG
ATATACTATACTCTGGATGCTCTAGAAAAGCTAGAAAAAAAAGAAATTCCTACCCTTAAT
GATAGTCGTTATGCCTTGATTGAGTTTAGCATGCATACTTCCTATCGTCAGATTCATACG
GGATTGAGCAATATTTTGATGTTGGGAATCACACCAGTAATTGCTCATATTGAACGTTAT
GATGCTTTAGAGAATAACGAAAAACGTGTTCGTGAACTGATTGATATGGGGTGCTATACT
CAGATAAATAGTTGTCATGTTTCAAAACCTAAGTTCTTTGGTGAAAAATATAAATTCATG
AAAAAGAGAGCTCGGTATTTTTTGGAACGTGATTTAGTTCATGTAGTTGCAAGTGACATG
CACAATTTAGACAGTAGACCTCCATATATGCAACAGGCATATGATATCATTGCTAAGAAA
TATGGAGCGAAAAAAGCGAAAGAACTTTTTGTAGATAATCCCAGAAAAATTATAATGGAT
CAATTAATT

>45 
ATGATAGACATCCATTCGCACATCGTCTTTGATGTAGATGATGGTCCCAAGTCAAGAGAG
GAAAGCAAGGCTCTCTTGGTAGAATCCTACAGGCAGGGGGTGCGAACCATTGTCTCTACC
TCTCACCGTCGCAAGGGCATGTTTGAAACTCCGGAAGAGAAGATAGCAGAAAACTTTCTT
CAGGTTCGGGAAATAGCTAAGGAAGTGGCGAGTGACTTGGTCATTGCTTACGGGGCTGAA
ATTTACTACACACCAGATGTTCTGGATAAGCTAGAAAAAAAGCGGATTCCGACCCTCAAT
GATAGTCGTTATGCCTTGATAGAGTTTAGTATGAACACTCCTTATCGCGATATTCATAAC
GCCTTGAGCAAGATCTTGATGTTAGGAATTACTCCAGTTATCGCCCACATTGAGCGCTAT
GATGCTCTTGAAAATAATGAAAAACGCGTTCGAGAACTGATCGATATGGGCTGTTACACG
CAAGTAAATAGTTCACATGTCCTCAAATCCAAACTTTTTGGCGAACGTTATAAATTCATG
AAAAAAAGAGCTCAGTATTTTTTAGAGCAGGATTTGGTCCATGTCATTGCAAGTGATATG
CACAATCTAGACGGCAGACCTCCTCATATGGCAGAAGCATATGACCTTGTTACCCAAAAA
TACGGAGAAGCGAAGGCTCAGGAACTTTTTATAGACAATCCTCGAAAAATTGTAATGGAT
CAACTAATT

>46 
ATGATAGACATCCATTCGCATATCGTTTTTGATGTAGATGACGGTCCCAAGTCAAGAGAG
GAAAGCAAGGCTCTCTTGGTAGAAGCCTACAGACAGGGGGTGCGAACCATTGTCTCTACC
TCTCACCGTCGCAAGGGCATGTTTGAAACTCCGGAAGAGAAGATAGAAGAAAACTTTCTT
CAGGTTCGGGAAATAGCTAAGGAAGTGGCGAGTGATTTAGTCATCGCTTACGGGGCTGAA
ATTTACTACACACCAGATGTTCTGGATAAGCTAGAAAAAAAGCGGATTCCGACCCTCAAT
GATAGTCGTTATGCCTTGATAGAGTTTAGTATGAACACTCCTTATCGCGATATTCATAGC
GCCTTGAGCAAGATCTTGATGTTGGGAATTACTCCAGTCATTGCCCACATTGAGCGCTAT
GATGCTCTTGAAAATAATGAAAAACGCGTTCGAGAATTGATCGATATGGGCTGTTACACG
CAAGTAAATAGTTCACATGTCCTCAAATCCAAACTTTTTGGCGAACGTTATAAATTCATG
AAAAAAAGAGCTCAGTATTTTTTAGAGCAGGATTTGGTCCATGCCATTGCAAGTGATATG
CACAATCTAGACGGCAGACCTCCTCATATGGCAGAAGCATATGACCTTGTTACCCAAAAA
TACGGAGAAGCGAAGGCTCAGGAACTTTTTATAGACAATCCTCGAAAAATTGTAATGGAT
CAACTAATT

>48 
ATGATAGACATCCATTCGCATATCGTTTTTGATGTAGATGACGGTCCCAAGTCAATAGAG
GAAAGCAAGGCACTTTTAAGAGAAGCTTATAATCAAGGAGTTCGAATGATTGTGTCTACT
TCGCATCGTCGAAAAGGGCTGTTTGAAACTCCAGAAGAAAAAATTGCAACAAATTTTATT
AAGGTTCGTGAAATTGCAAAAGAAGTAGCAGATGATTTAGTCATAGCTTATGGCGCAGAG
ATATACTATACTCTGGATGCTCTAGAAAAGCTAGAAAAAAAAGAAATTCCTACCCTTAAT
GATAGTCGTTATGCTTTGATTGAGTTTAGCATGCATACTTCCTATCGTGAGATTCATGCG
GGATTGAGCAATATTTTGATGTTGGGAATCACGCCAGTAATTGCTCATATTGAACGTTAT
GATGCCTTAGAGAATAACGAAAAACGTGTTCGTGAACTGATTGATATGGGGTGCTATACT
CAGATAAATAGTTATCATGTTTTAAAACCTAAGTTCTTTGGTGAAAAATATAAATTCATG
AAAAAGAGAGCTCGATATTTTTTGGAACGTGATTTAGTTCATGTAGTTGCAAGTGACATG
CACAATTTAGACAGTAGACCTCCATATATGCAACAGGCATATGATACCATTGCTAAGAAA
TATGGAGCGAAAAAAGCGAAAGAATTTTTTGTAGATAATCCCAGAAAAATTATAATGGAT
CAATTAATT

>10A 
ATGATAGACATCCATTCGCATATCGTTTTTGATGTAGATGACGGTCCCAAGTCAAGAGAG
GAAAGCAAGGCTCTCTTGGCAGAATCCTACAGGCAGGGGGTGCGAACCATTGTCTCTACC
TCTCACCGTCGCAAGGGCATGTTTGAAACTCCGGAAGAGAAGATATCAGAAAACTTTCTT
CAGGTTCGGGAAATAGCTAAGGAAGTGGCGAGTGACTTGGTCATTGCTTACGGGGCTGAA
ATTTACTACACACCAGATGTTCTGGATAAGCTGGAAAAAAAGCGGATTCCGACCCTCAAT
GATAGTCGTTATGCCTTGATAGAGTTTAGTATGAACACTCCTTATCGCGATATTCATAGC
GCCTTGAGCAAGATCTTGATGTTGGGAATTACTCCAGTCATTGCCCACATTGAGCGCTAT
GATGCTCTTGAAAATAATGAAAAACGAGTTCGAGAACTGATCGATATGGGCTGTTACACG
CAAGTAAATAGTTCACATGTCCTCAAACCCAAACTTTTTGGCGAACGTTATAAATTCATG
AAAAAAAGAGCTCAGTATTTTTTGGAGCATGATCTGGTTCATGTGATTGCAAGTGATATG
CACAATCTAGACGGTAGACCTCCTCACATGTTCGAAGCTTATAGCATAGTTGCCAAAAAG
TACGGGGAAGAGAAGGCGAGAGAACTCTTTGAAGAAAATCCTCGACAAATTGTAATGAAT
CAACTAATT

>11A 
ATGATTGATATTCATTCGCACATTGTCTTTGATGTAGATGATGGTCCCAAGTCAAGAGAG
GAAAGCAAGGCTCTCTTGACAGAAGCCTACAGGCAGGGGGTGCGAACCATTGTCTCTACC
TCTCACCGTCGCAAGGGCATGTTTGAAACTCCAGAAGAGAAGATAGCAGAAAACTTTCTT
CAGGTTCGGGAAATAGCTAAGGAAGTCGCGAGTGACTTAGTCATTGCTTATGGGGCTGAA
ATTTACTACACACCAGATGTTTTGGATAAGCTGGAAAAAAATCGGATTCCGACCCTCAAT
AATAGTCGTTATGCCTTGATAGAGTTTAGTATGAACACCCCTTATCGCGATATTCATAGT
GCCTTGATTAAAATATTGATGTTGGGAATTACTCCAGTCATTGCCCACATCGAGCGCTAT
GATGCACTTGAAAACAATGAAAAACGCGTTCGAGAGCTGATCGATATGGGCTGTTACACG
CAAGTAAATAGTTCACATGTCCTCAAATCCAAACTTTTTGGAGAACGGTATAAATTCATG
AAAAAAAGAGCGCAGTATTTCTTGGAGCGTGATTTGGTTCATGTGATTGCAAGTGATATG
CATAATGTGGACAGCAGACCTCCCCATATGGCAGAAGCATATGACCTTGTTTCTCAAAAA
TACGGAGAAGCGAAGGCTCAGGAACTTTTTATAGATAATCCTCGAAAAATTGTAATGGAT
CAACTAATT

>12F 
ATGATAGACATCCATTCGCATATCGTTTTTGATGTAGATGACGGTCCCAAGTCAAGAGAG
GAAAGCAAGGCTCTTTTGGTAGAAGCCTACAGACAGGGGGTGCGAACCATTGTCTCTACC
TCTCACCGTCGCAAGGGTATGTTTGAAACTCCGGAAGAGAAGATAGCAGAAAACTTTCTT
CAGGTTCGGGAAATAGCTAAGGAAGTGGCGAGTGATTTAGTCATCGCTTACGGGGCTGAA
ATTTACTACACACCAGATGTTCTGGATAAGCTAGAAAAAAAGCTGATTCCGACCCTCAAT
GATAGTCGTTATGCCTTGATAGAGTTTAGTATGAACACTCCTTATCGCGATATTCATAGC
GCCTTGAGCAAGATCTTGATGTTGGGAATTACTCCAGTCATTGCCCACATTGAGCGCTAT
GATGCTCTTGAAAATAATGAAAAACGCGTTCGAGAATTGATCGATATGGGCTGTTACACG
CAAGTAAATAGTTCACATGTCCTCAAATCCAAACTTTTTGGCGAACGTTATAAATTCATG
AAAAAAAGAGCTCAGTATTTTTTAGAGCAGGATTTGGTCCATGTCATTGCAAGTGATATG
CACAATCTAGACGGCAGACCTCCTCATATGGCAGAAGCATATGACCTTGTTACCCAAAAA
TACGGAGAAGCGAAGGCTCAGGAACTTTTTATAGACAATCCTCGAAAAATTGTAATGGAT
CAACTAATT

>15A 
ATGATAGACGTCCATTCGCATATCGTTTTTGATGTAGATGACGGTCCCAAGTCAAGAGAG
GAAAGCAAGGCTCTCTTGGCAGAATCCTACAGGCAGGGGGTGCGAACCATTGTCTCTACC
TCTCACCGTCGCAAGGGCATGTTTGAAACTCCGGAAGAGAAGATAGCAGAAAACTTTCTT
CAGGTTCGGGAAATAGCTAAGGAAGTGGCGAGTGACTTGGTCATTGCTTACGGGGCTGAA
ATTTACTACACACCAGATGTTCTGGATAAGCTAGAAAAAAAGCGGATTCCGACCCTCAAT
GATAGTCGTTATGCCTTGATAGAGTTTAGTATGAACACTCCTTATCGCGATATTCATAGC
GCCTTGAGCAAGATCTTGATGTTGGGAATTACTCCAGTCATTGCCCACATTGAGCGCTAT
GATGCTCTTGAAAATAATGAAAAACGCGTTCGAGAATTGATCGATATGGGCTGTTACACG
CAAGTAAATAGTTCACATGTCCTCAAATCCAAACTTTTTGGCGAACGTTATAAATTCATG
AAAAAAAGAGCTCAGTATTTTTTAGAGCAGGATTTGGTCCATGTCATTGCAAGTGATATG
CACAATCTAGACGGCAGACCTCCTCATATGGCAGAAGCATATGACCTTGTTACCCAAAAA
TACGGAGAAGCGAAGGCTCAGGAACTTTTTGTAGATAATCCCAGAAAAATTATAATGGAT
CAATTAATT

>15BC 
ATGATAGACATCCATTCGCATATCGTTTTTGATGTAGATGACGGTCCCAAGTCAAGAGAG
GAAAGCAAGGCTCTCTTGACAGAATCCTACAGGCAGGGGGTGCGAACCATTGTCTCTACC
TCTCACCGTCGCAAGGGCATGTTTGAAACTCCGGAAGAGAAGATAGCAGAAAACTTTCTT
CAGGTTCGGGAAATTGCAAAAGAAGTAGCAGATGATTTAGTCATTGCTTATGGCGCAGAG
ATATACTATACTCTGGATGCTCTAGAAAAGCTAGAAAAAAAAGAAATTCCTACCCTCAAT
GATAGTCGTTATGCCTTGATAGAGTTTAGTATGAACACTCCTTATCGCGATATTCATAGC
GCCTTGAGCAAGATCTTGATGTTGGGAATTACTCCAGTCATTGCCCACATTGAGCGCTAT
GATGCTCTTGAAAATAACGAAAAACGTGTTCGTGAACTGATTGATATGGGCTGTTACACG
CAAGTAAATAGTTCACATGTCCTCAAACCCAAACTTTTTGGCGAACGTTATAAATTCATG
AAAAAAAGAGCTCAGTATTTTTTGGAACGTGATTTAGTTCATGTAGTTGCAAGTGACATG
CACAATTTAGACAGTAGACCTCCATATATGCAACAGGCATATGATATCATTGCTAAGAAA
TATGGAGCGAAAAAAGCGAAAGAATTTTTTGTAGATAATCCCAGAAAAATTATAATGGAT
CAATTAATT

>15F 
ATGATAGACATCCATTCGCATATCGTTTTTGATGTAGATGACGGTCCCAAGTCAAGAGAG
GAAAGCAAGGCTCTCTTGGCAGAAGCCTACAGACAGGGGGTGCGAACCATTGTCTCTACC
TCTCACCGTCGCAAGGGCATGTTTGAAACTCCGGAAGAGAAGATAGCAGAAAACTTTCTT
CAGGTTCGGGAAATAGCTAAGGAAGTGGCGAGTGACTTAGTCATTGCTTACGGGGCTGAA
ATTTACTACACACCAGATGTTCTGGATAAGCTGGGAAAAAAGCGGATTCCGACCCTCAAT
GATAGTCGTTATGCCTTGATAGAGTTTAGTATGAACACTCCTTATCGCGATATTCATAGC
GCCTTGAACAAGATCTTGATGTTGGGAATTACTCCAGTCATTGCCCACATTGAGCGCTAT
GATGCTCTTGAAAATAATGAAAAACGCGTTCGAGAATTGATCGATATGGGCTGTTACACG
CAAGTAAATAGTTCACATGTCCTCAAATCCAAACTTTTTGGCGAACGTTATAAATTCATG
AAAAAAAGAGCTCAGTATTTTTTAGAGCAGGATTTGGTCCATGTCATTGCAAGTGATATG
CACAATCTAGACGGCAGACCTCCTCATATGGCAGAAGCATATGACCTTGTTACCCAAAAA
TACGGAGAAGCGAAGGCTCAGGAACTTTTTGTAGATAATCCCAGAAAAATTATAATGGAT
CAATTAATT

>16F 
ATGATAGACATCCATTCGCATATCGTTTTTGATGTAGATGACGGTCCCAAGTCAATAGAG
GATAGCAAGGCTCTCTTGGCAGAATCCTACAGGCAGGGGGTGCGAACCATTGTCTCTACC
TCTCACCGTCGCAAGGGCATGTTTGAAACTCCGGAAGAGAAGATAGCAGAAAACTTTCTT
CAGGTTCGGGAAATGGCTAAGGAAGTGGCGAGTGACTTGGTCATTGCTTACGGGGCTGAA
ATTTACTACACACCAGATGTTCTGGAAAAGCTGGAAAAAAAGCGGATTCCGACCCTCAAT
GATAGTCGTTATGCCTTGATAGAGTTTAGTATGAACACTCCTTATCGCGATATTCATAGC
GCCTTGAGCAAGATCTTGATGTTGGGAATTACTCCAGTCATTGCCCACATTGAGCGCTAT
GATGCTCTTGAAAATAATGAAAAACGCGTTCGAGAACTAATCGATATGGGCTGTTACACG
CAAGTAAATAGTTCACATGTCCTCAAACCCAAACTTTTTGGCGAACGTTATAAATTCATG
AAAAAAAGAGCTCAGTATTTTTTAGAGCAGGATTTGGTTCATGTCATTGCAAGTGATATG
CACAATCTAGACGGTAGACCTCCTCATATGGCAGAAGCATATGGCCTTGTTACCCAAAAA
TACGGAGAAGCGAAGGCTCAGGAACTTTTTATAGACAATCCTCGAAAAATTGTAATGGAT
CAACTAATT

>17F 
ATGATAGACATCCATTCGCATATCGTTTTTGATGTAGATGACGGTCCCAAGTCAAGAGAG
GAAAGCAAGGCTCTCTTGACAGAATCCTACAGGCAGGGGGTGCGAACCATTGTCTCTACC
TCTCACCGTCGCAAGGGCATGTTTGAAACTCCGGAAGAGAAGATAGCAGAAAACTTTCTT
CAGGTTCGGGAAATAGCTAAGGAAGTGGCGAGTGACTTGGTCATTGCTTACGGGGCTGAA
ATTTACTACACACCAGATGTTCTGGATAAGCTGGAAAAAAAGCGGATTCCGACCCTCAAT
GATAGTCGTTATGCCTTGATAGAGTTCAGTATGAACACTCCTTATCGCGATATTCATAGC
GCCTTGAGCAAGATCTTGATGTTGGGAATTACTCCAGTCATTGCCCACATTGAGCGCTAT
GATGCTCTTGAAAATAATGAAAAACGCGTTCGAGAACTGATTGATAGGGGCTGTTACACG
CAAGTAAATAGTTCACATGTCCTCAAACCCAAACTTTTTGGCGAACGTTATAAATTCATG
AAAAAAAGAGCTCAGTATTTTTTAGAGCAGGATTTGGTTCATATCATTGCAAGTGATATG
CACAATCTAGACGGTAGACCTCCTCATATGGCAGAAGCATATGACCTTGTTACCCAAAAA
TACGGAGAAGCGAAGGCTCAGGAACTTTTTATAGACAATCCTCGAAAAATTGTAATGGAT
CAACTAATT

>18C 
ATGATAGATATCCATTCGCATATCGTTTTTGATGTAGATGACGGTCCCAAGTCAAGAGAG
GAAAGCAAGGCTCTCTTGGCAGAAGCCTACAGGCAGGGGGTGCGAACCATTGTCTCTACC
TCTCACCGTCGCAAGGGCATGTTTGAAACTCCGGAAGAGAAGATAGCAGAAAACTTTCTT
CAGGTTCGGGAAATTGCAAAAGAAGTAGCAGATGATTTAGTCATTGCTTATGGCGCAGAG
ATATACTATACTATGGATGCTCTAGAAAAGCTAGAAAAAAAAGAAATTCCTACCCTTAAT
GATAGTCGTTATGCTTTGATTGAGTTTAGCATGCATACTTCCTATCGTCAGATTCATACG
GGATTGAGCAATATTTTGATGTTGGGAATCACGCCAGTAATTGCTCATATTGAACGTTAT
GATGCTTTAGAGAATAACGAAAAACGTGTTCGTGAACTGATTGATATGGGGTGCTATACT
CAGATAAATAGTTATCATGTTTCAAAACCTAAGTTCTTTGGTGAAAAATATAAATTCATG
AAAAAGAGAGCTCGGTATTTTTTGGAACGTGATTTAGTTCATGTCATTGCAAGTGACATG
CACAATTTAGACAGTAGACCTCCATATATGCAACAGGCATATGATATCATTGCTAAGAAA
TATGGAGCGAAAAAAGCGAAAGAACTTTTTGTAGATAATCCCATAAAAATTATAATGGAT
CAATTAATT

>19A 
ATGATTGATATTCATTCGCACATCGTCTTTGATGTAGATGATGGTCCCAAGTCAAGAGAG
GAAAGCAAGGCTCTCTTGGCAGAATCCTACAGGCAGGGGGTGCGAACCATTGTCTCTACC
TCTCACCGTCGCAAGGGCATGTTTGAAACTCCGGAAGAGAAGATAGCAGAAAACTTTCTT
CAGGTTCGGGAAATAGCTAAGGAAGTGGCGAGTGACTTGGTCATTGCTTACGGGGCTGAA
ATTTACTACACATCAGATGTTTTGGATAAGCTGGAAAAAAATCGGATTCCGACCCTCAAT
AATAGTCGTTATGCCTTGATAGAGTTTAGTATGAACACCCCTTATCGCGATATTCATAGT
GCCTTGAGTAAAATATTGATGTTGGGAATTACTCCAGTCATTGCCCACATTGAGCGCTAT
GATGCACTTGAAAATAATGAAAAACGCGTTCGAGAGCTGATCAATATGGGCTGTTACACG
CAAGTAAATAGTTCACATGTCCTCAAATCCAAACTTTTTGGAGAACGTTATAAATTCATG
AAAAAAAGAGCTCAGTATTTTTTGGAGCGTGACTTGGTTCATATCATTGCAAGTGATATG
CATAATGTGGACAGCAGACCTCCCCATATGGCAGAAGCATATGACCTTGTTTCCCAAAAA
TACGGAGAAGCGAAGGCTCAGGAACTTTTTATAGATAATCCTCGAAAAATTGTAATGGAT
CAACTAATT

>19F 
ATGATAGACATCCATTCGCATATCGTTTTTGATGTAGATGACGGTCCCAAGTCAAGAGAG
GAAAGCAAGGCTCTCTTGGCAGAATCCTACAGGCAGGGGGTGCGAACCATTGTCTCTACC
TCTCACCGTCGCAAGGGCATGTTTGAAACTCCGGAAGAGAAGATAGCAGAAAACTTTCTT
CAGGTTCGGGAAATTGCAAAAGAAGTGGCAGATGATTTAGTCATTGCTTATGGCGCAGAG
ATATACTATACTCTGGATGCTCTAGAAAAGCTAGAAAAAAAAGAAATTCCTACCCTTAAT
GATAGTCGTTATGCCTTGATTGAGTTTAGCATGCATACTTCCTATCGTCAGATTCATACG
GGATTGAGCAATATTTTGATGTTGGGAATCACGCCAGTAATTGCTCATATTGAACGTTAT
GATGCTTTAGAGAATAACGAAAAACGTGTTCGTGAACTGATTGATATGGGGTGCTATACT
CAGATAAATAGTTATCATGTTTCGAAACCTAAGTTCTTTGGTGAAAAATATAAATTCATG
AAAAAGAGAGCTCGGTATTTTTTGGAACGTGATTTAGTTCATGTAGTTGCAAGTGACATG
CACAATTTAGACAGTAGACCTCCATATATGCAACAGGCATATGATATCATTGCTAAGAAA
TATGGAGCGAAAAAAGCAAAAGAACTTTTTGTAGATAATCCCAGAAAAATTATAATGGAT
CAATTAATT

>22A 
ATGATAGACATCCATTCGCATATCGTTTTTGATGTAGATGACGGTCCCAAGTCAAGAGAG
GAAAGCAAGGCTCTCTTGGCAGAATCCTACAGGCAAGGGGTACGAATCATTGTCTCTACC
TCTCACCGTCGCAAGGGCATGTTTGAAACTCCGGAAGAGAAGATAGCAGAAAACTTTCTT
CAGGTTCGGGAAATAGCTAAGGAAGTGGCGAGTGACTTGGTCATTGCTTACGGAGCTGAA
ATTTACTACACACCAGATGTTCTGGATAAGCTGGAAAAAAAGCGGATTCCGACCCTCAAT
GATAGTCGTTATGCCTTGATAGAGTTTAGTATGAACACTCCTTATCGCGATATTCATAGC
GCCTTGAGCAAGATCTTGATGTTGGGAATTACTCCAGTCATTGCCCACATTGAGCGCTAT
GATGCTCTTGAAAATAATGAAAAACGCGTTCGAGAACTGATCGATATGGGCTGTTACACG
CAAGTAAATAGTTCACATGTCCTCAAACCCAAACTTTTTGGCGAACGTTATAAATTCATG
AAAAAAAGAGCTCAGTATTTTTTAGAGCAGGATTTGGTTCATGTCATTGCAAGTGATATG
CACAATCTAGACGGTAGACCTCCTCATATGGCAGAAGCATATGACCTTGTTACCCAAAAA
TACGGAGAAGCGAAGGCTCAGGAACTTTTTATAGACAATCCTCGAAAAATTGTAATGGAT
CAACTAATT

>23A 
ATGATAGACATCCATTCGCATATCGTTTTTGATGTAGATGACGGTCCCAAGTCAAGAGAG
GAAAGCAAGGCTCTCTTGACAGAATCCTACAGGCAGGGGGTGCGAACCATTGTCTCTACC
TCTCACCGTCGCAAGGGCATGTTTGAAACTCCGGAAGAGAAGATAGCAGAAAACTTTCTT
CAGGTTCGGGAAATTGCAAAAGAAGTAGCAGATGATTTAGTCATTGCTTATGGCGCAGAG
ATATACTATACTCTGGATGCTCTAGAAAAGCTAGAAAAAAAAGAAATTCCTACCCTCAAT
GATAGTCGTTATGCCTTGATAGAGTTTAGTATGAACACTCCTTATCGCGATATCCATAGC
GCCTTGAGCAAGATCTTGATGTTGGGAATTACTCCAGTCATTGCCCACATTGAGCGCTAT
GATGCTCTTGAAAATAACGGAAAACGTGTTCGTGAACTGATTGATATGGGGTGCTATACT
CAGATAAATAGTTATCATGTTTCAAAACCTAAGTTCTTTGGTGAAAAATATAAATTCATG
AAAAAGAGAGCTCGGTATTTTTTGGAACGTGATTTAGTTCATGTAGTTGCAAGTGATATG
CACAATTTAGACAGTAGACCTCCATATATGCAACAGGCATATGATATCATTGCTAAGAAA
TATGGAGCGAAAAAAGCGAAAGAACTTTTTGTAGATAATCCCAGAAAAATTATAATGGAT
CAATTAATT

>23B 
ATGATTGATATTCATTCGCACATTGTCTTTGATGTAGATGATGGTCCCAAGTCAAGAGAG
GAAAGTAAGGCTCTCTTGACAGAAGCCTACAGGCAGGGGGTGCGAACCATTGTCTCTACC
TCTCACCGTCGCAAGGGCATGTTTGAAACTCCAGAAGAGAAGATAGCAGAAAACTTTCTT
CAGGTTCGGGAAATAGCTAAGGAAGTCGCGAGTGACTTGGTCATTGCTTATGGGGCCGAA
ATTTACTACACACCAGATGTTTTGGGTAAGCTGGAAAAAAATCGGATTCCGACCCTCAAT
AATAGTCGTTATGCCTTGATAGAGTTTAGTATGAACACCCCTTATCGCGATATTCATAGT
GCCTTGATTAAAATATTGATGTTGGGAATTACTCCAGTCATTGCCCACATCGAGCGCTAT
GATGCTCTTGAAAATAATGAAAAACGCGTTCGAGAGCTGATTAATATGGGCTGTTACACG
CAAGTAAATAGTTCACATGTCCTCAAATCCAAACTTTTTGGAGAACCTTATAAATTCATG
AAAAAAAGAGCTCAGTATTTCTTGGAGCGTGATTTGGTTCATGTGATTGCAAGTGATATG
CATAATGTGGACAGCAGACCTCCCCATATGGCAGAAGCATATGACCTTGTTTCCCAAAAA
TACGGAGAAACGAAGGCTCAGGACCTTTTTATAGACAATCCTCGAAAAATTGTAATGGAT
CAACTAATT

>23F 
ATGATAGACATCCATTCGCATATCGTTTTTGATGTAGATGACGGTCCCAAGTCAAGAGAG
GAAAGCAAGGCTCTCTTGACAGAATCCTACAGGCAGGGGGTGCGAACCATTGTCTCTACC
TCTCACCGTCGCAAGGGCATGTTTGAAACTCCGGAAGAGAAGATAGCAGAAAACTTTCTT
CAGGTTCGGGAAATTGCAAAAGAAGTAGCAGATGATTTAGTCATTGCTTATGGCGCAGAG
ATATACTATACTCTGGATGCTCTAGAAAAGCTAGAAAAAAAAGAAATTCCTACCCTCAAT
GATAGTCGTTATGCCTTGATAGAGTTTAGTATGAACACTCCTTATCGCGATATTCATAGC
GCCTTGAGCAAGATCTTGATGTTGGGAATTACTCCAGTCATTGCCCACATTGAGCGCTAT
GATGCTCTTGAAAATAACGAAAAACGTGTTCGTGAACTGATTGATATGGGCTGTTACACG
CAAGTAAATAGTTCACATGTCCTCAAACCCAAACTTTTTGGCGAACGTTATAAATTCATG
AAAAAAAGAGCTCAGTATTTTTTAGAGCAGGATTTGGTCCATGTCATTGCAAGTGATATG
CACAATCTAGACGGTAGACCTCCTCATATGGCAGAAGCATATGACCTTGTTACCCAAAAA
TACGGAGAAGCGAAGGCTCAGGAACTTTTTATAGACAATCCTCGAAAAATTGTAATGGAT
CAACTAATT

>24A 
ATGATAGACATCCATTCGCATATCGTTTTTGATGTAGATGACGGTCCCAAGTCAAGAGAG
GAAAGCAAGGCTCTCTTGGCAGAATCCTACAGGCAGGGGGTGCGAACCATTGTCTCTACC
TCTCACCGTCGCAAGGGCATGTTTGAAACTCCGGAAGAGAAGATAGCAGAAAACTTTCTT
CAGGTTCGGGAAATAGCTAAGGAAGTGGCGAGTGACTTAGTCATTGCTTACGGGGCTGAA
ATTTACTACACACCAGATGTTCTGGATAAGCTGGGAAAAAAGCGGATTCCGACCCTCAAT
GATAGTCGTTATGCCTTGATAGAGTTTAGTATGAACACTCTTTATCGCGATATTCATAGC
GCCTTGAACAAGATCTTGATGTTGGGAATTACTCCAGTCATTGCCCACATCGAACGCTAT
GATGCTCTTGAAAATAATGAAAAACGCGTTCGGGAGCTGATCGATATGGGCTGTTACACG
CAAGTAAATAGTTCACATGTCCTCAAACCCAAACTTTTTGGCGAACGTTATAAATTCATG
AAAAAAAGAGTTCAGTATTTTTTGGAACGTGATTTAGTTCATGTAGTTGCAAGTGATATG
CACAATTTAGACAGTAGACCTCCATATATGCAACAGGCATATGATATCATTGCTAAGAAA
TATGGAGCGAAAAAAGCGAAAGAACTTTTTGTAGATAATCCCAGAAAAATTATAATGGAT
CAATTAATT

>24F 
ATGATAGACATCCATTCGCATATCGTTTTTGATGTAGATGACGGTCCCAAGTCAAGAGAG
GAAAGCAAGGCTCTCTTGGCAGAATCCTACAGGCAGGGGGTGCGAACCATTGTCTCTACC
TCTCACCGTCGCAAGGGCATGTTTGAAACTCCGGAAGAGAAGATAGCAGAAAACTTTCTT
CAGGTTCGGGAAATAGCTAAGGAAGTGGCGAGTGACTTAGTCATTGCTTACGGGGCTGAA
ATTTACTACACACCAGATGTTCTGGATAAGCTGGGAAAAAAGCGGATTCCGACCCTCAAT
GATAGTCGTTATGCCTTGATAGAGTTTAGTATGAACACTCTTTATCGCGATATTCATAGC
GCCTTGAACAAGATCTTGATGTTGGGAATTACTCCAGTCATTGCCCACATCGAACGCTAT
GATGCTCTTGAAAATAATGAAAAACGCGTTCGGGAGCTGATCGATATGGGCTGTTACACG
CAAGTAAATAGTTCACATGTCCTCAAACCCAAACTTTTTGGCGAACGTTATAAATTCATG
AAAAAAAGAGTTCAGTATTTTTTGGAACGTGATTTAGTTCATGTAGTTGCAAGTGATATG
CACAATTTAGACAGTAGACCTCCATATATGCAACAGGCATATGATATCATTGCTAAGAAA
TATGGAGCGAAAAAAGCGAAAGAACTTTTTGTAGATAATCCCAGAAAAATTATAATGGAT
CAATTAATT

>25F 
ATGATAGATGTTCATTCTCACATTATTTTTGATGTGGATGATGGGCCAAAGTCCATAGAA
GATAGTAGAGCTTTGTTGTTAGAAGCCTATGATCAAGGAATTCGGACAATTGTTTCAACA
TCCCACCGCCGTCAAGGTATGTTTGAAACACCAGAAGACAAGATTGCGGAAAATTTTCGT
GCGGTACAGAAAATAGCTAGAGATATTGCAGATGATTTAACAATTTTATATGGTGCAGAA
ATCTACTATACTCAAGACATTATCAATAAACTTGAAAAGAAAACTTTCCCAACTTTAAAT
GGGAGTCGATATGCCTTGATTGAATTTAGTAGCGAGACTTCTTATCGTTCTATTCATAGC
GCTCTTCAGCAGTTGCTTTTGTCAGGAATTACCCCGCTTATCGCCCATATCGAACGTTAT
GATGCTCTTGAAAACAATAAACAAGCAGTTCTCGAATTGATTCGTATGGGCTGTTATACA
CAGATTAATAGTTCCCATCTACTCAAAAAAAAATTATTTAAAGATGATGCAAAAATCATG
AAGAAACGAGTTCACTATTTTTTGAAACATGATTTAGTCCATATTGTAGCAAGTGACATG
CATAATCTTGATACTAGACCGCCTTATATGGCGGAAGCTTATGAAATCATTTCTAAAAGA
TACGGAAAAGAAAAAGCTGAAGAATTTTTTATAAAAAATCCGCAACGAATCCTAATGGAT
CAATTGATT

>28F 
ATGATAGACATCCATTCACATATCGTTTTTGATGTAGATGACGGTCCCAAGTCAAGAGAG
GAAAGCAAGGCTCTCTTGGCAGAAGCCTACAGACAGGGGGTGAGAACCATTGTCTCTACC
TCTCACCGTCGCAAGGGCATGTTTGAAACTCCGGAAGAGAAGATAGCAGAAAACTTTCTT
CAGGTTCGGGAAATAGCTAAGGAAGTGGCGAGTGACTTAGTCATTGCTTACGGAGCTGAA
ATTTACTACACACCAGATGTTCTGGATAAGCTGGGAAAAAAGCGGATTCCGACCCTCAAT
GATAGTCGTTATGCCTTGATAGAGTTTAGTATGAACACTCTTTATCGCGATATTCATAGC
GCCTTGAGCAAGATCTTGATGTTGGGAATTACTCCAGTCATTGCCCACATCGAACGCTAT
GATGCTCTTGAAAATAATGAAAAACGCGTTCGGGAGCTGATTGATATGGGCTGTTACACG
CAAGTAAATAGTTCACATGTCCTCAAACCCAAACTTTTTGGCGAACGTTATAAATTCATG
AAAAAAAGAGCTCAGTATTTTTTAGAGAAAGATTTGGTTCATATCATTGCAAGTGATATG
CACAATCTAGACGGTAGACCTCCTCATATGGCAGAAGCATATGACCTTGTTACCCAAAAA
TACGGAGAAGCGAAGGCTCAGGAACTTTTTATAGATAATCCTCGAAAAATTGTAATGGAT
CAACTAATT

>33A 
ATGATAGACATCCATTCGCATATCGTTTTTGATGTAGATGACGGTCCCAAGTCAAGAGAG
GAAAGCAAGGCTCTCTTGACAGAATCCTACAGGCAGGGGGTGAGAACCATTGTCTCTACC
TCTCACCGTCGCAAGGGCATGTTTGAAACTCCGGAAGAGAAGATAGCAGAAAACTTTCTT
CAGGTTCGGGAAATAGCTAAGGAAGTGGCGAGTGACTTGGTCATTGCTTATGGGGCTGAA
ATTTACTACACACCAGATGTTCTGGATAAGCTGGAAAAAAAGCGGATTCCGACCCTCAAT
GATAGTCGTTATGCCTTGATAGAGTTCAGTATGAACACTCCTTATCGCGATATTCATAGC
GCCTTGAGCAAGATCTTGATGTTGGGAATTACTCCAGTCATTGCCCACATTGAGCGCTAT
GATGCTCTTGAAAATAATGAAAAACGCGTTCGAGAACTGATTGATAGGGGCTGTTACACG
CAAGTAAATAGTTCACATGTCCTCAAACCCAAACTTTTTGGCGAACGTTATAAATTCATG
AAAAAAAGAGCTCAGTATTTTTTAGAGCAGGATTTGGTTCATATCATTGCAAGTGATATG
CACAATCTAGACGGTAGACCTCCTCATATGGCAGAAGCATATGACCTTGTTACCCAAAAA
TACGGAGAAGCGAAGGCTCAGGAACTTTTTATAGACAATCCTCGAAAAATTGTAATGGAT
CAACTAATT

>35B 
ATGATAGACATCCATTCGCATATCGTTTTTGATGTAGATGACGGTCCCAAGTCAAGAGAG
GAAAGCAAGGCTCTCTTGACAGAATCCTACAGGCAGGGGGTGAGAACCATTGTCTCTACC
TCTCACCGTCGCAAGGGCATGTTTGAAACTCCGGAAGAGAAGATAGCAGAAAACTTTCTT
CAGGTTCGGGAAATAGCTAAGGAAGTGGCGAGTGACTTGGTCATTGCTTACGGGGCTGAA
ATTTACTACACACCAGATGTTCTGGATAAGCTGGAAAAAAAGCGGATTCCGACCCTCAAT
GATAGTCGTTATGCCTTGATAGAGTTCAGTATGAACACTCCTTATCGCGATATTCATAGC
GCCTTGAGCAAGATCTTGATGTTGGGAATTACTCCAGTCATTGCCCACATTGAGCGCTAT
GATGCTCTTGAAAATAATGAAAAACGCGTTCGAGAACTGATTGATAGGGGCTGTTACACG
CAAGTAAATAGTTCACATGTCCTCAAACCCAAACTTTTTGGCGAACGTTATAAATTCATG
AAAAAAAGAGCTCAGTATTTTTTAGAGCAGGATTTGGTTCATATCATTGCAAGTGATATG
CACAATCTAGACGGTAGACCTCCTCATATGGCAGAAGCATATGACCTTGTTACCCAAAAA
TACGGAGAAGCGAAGGCTCAGGAACTTTTTATAGACAATCCTCGAAAAATTGTAATGGAT
CAACTAATT

>35F 
ATGATAGATATCCATTCGCACATCGTCTTTGATGTAGATGATGGTCCCAAGTCAAGGGAG
GAAAGCAAGGCTCTCTTGGTAGAATCCTACAGACAGGGGGTGCGAACCATTGTCTCTACC
TCTCACCGTCGCAAGGGCATGTTTGAAACTCCGGAAGAGAAGATAGCAGAAAACTTTCTT
CAGGTTCGGGAAATAGCTAAGGAAGTGGCGAGTGACTTGGTCATTGCTTACGGGGCTGAA
ATTTACTACACACCAGATGTTCTGGATAAGCTGGAAAAAAAGCGGATTCCGACCCTCAAT
GATAGTCGTTATGCCTTGATAGAGTTTAGTATGAACATTCCTTATCGCGATATTCATAGC
GCTTTGAGCAAGATCTTGATGTTGGGAATTACTCCAGTCATTGCCCACATCGAGCGCTAT
GATGCTCTTGAAAATAATGAAAAACGCGTTCGGGAACTGATCGATATGGGCTGTTACACG
CAAGTAAATAGTTCACATGTCCTCAAACCCAAACTTTTTGGCGAACGTTATAAATTCATG
AAAAAAAGAGTTCAGTATTTTTTGGAACGTGATTTAGTTCATGTAGTTGCAAGTGACATG
CACAATTTAGACAGTAGACCTCCATATATGCAACAGGCATATGATATCATTGCTAAGAAA
TATGGAGCGAAAAAAGCGAAAGAATTTTTTGTAGATAATCCCAGAAAAATTATAATGGAT
CAATTAATT

>6A 
ATGATAGACATCCATTCGCATATCGTTTTTGATGTAGATGACGGTCCCAAGTCAAGAGAG
GAAAGCAAGGCTCTCTTGGCAGAAGCCTACAGACAGGGGGTGCGAACCATTGTCTCTACC
TCTCACCGTCGCAAGGGCATGTTTGAAACTCCGGAAGAGAAGATAGCAGAAAACTTTCTT
CAGGTTCGGGAAATAGCTAAGGAAGTGGCGAGTGACTTAATCATTGCTTACGGGGCTGAA
ATTTACTACACACCAGATGTTCTGGATAAGCTGGGAAAAAAGCGGATTCCGACCCTCAAT
GATAGTCGTTATGCCTTGATAGAGTTTAGTATGAACACTCCTTATCGCGATATTCATAGC
GCCTTGAGCAAGATTTTGATGTTGGGAATTACTCCAGTCATTGCCCACATTGAGCGCTAT
GATGCTCTTGAAAATAATGAAAAACGCGTTCGAGAACTAATCGATATGGGCTGTTACACG
CAAGTAAATAGTTCACATGTCCTCAAACCCAAACTTTTTGGCGAACGTTATAAATTCATG
AAAAAAAGAGCTCAGTATTTTTTAGAGCAGGATTTGGTTTATGTCATTGCAAGTGATATG
CACAATCTAGACGGTAGACCTCCTCATATGGCAGAAGCATATGACCTTGTTACCCAAAAA
TACGGAGAAGCGAAGGCTCAGGAACTTTTTATAGACAATCCTCGAAAAATTGTAATGGAT
CAACTAATT

>6B 
ATGATTGATATTCATTCGCACATTGTCTTTGATGTAGATGATGGTCCCAAGTCAAGAGAG
GAAAGTAAGGCTCTCTTGACAGAAGCCTACAGGCAGGGGGTGCGAACCATTGTCTCTACC
TCTCACCGTCGCAAGGGCATGTTTGAAACTCCAGAAGAGAAGATAGCAGAAAACTTTCTT
CAGGTTCGGGAAATAGCTAAGGAAGTCGCGAGTGACTTGGTCATTGCTTATGGGGCTGAA
ATTTACTACACGCCAGATGTTTTGGATAAGCTGGAAAACAATCGGATTCCGACCCTCAAT
AATAGTCGTTATGCCTTGATAGAGTTTAGTATGAACACTCCTTATCGCGATATTCATAGT
GCCTTGAATAAAATATTGATGTTGGGAATTACTCCCGTCATTGCCCACATAGAGCGCTAT
GATGTTCTTGAAAATAATGAAAAACGCGTTCGAGAGCTGATCGATATGGGCTGTTACACG
CAAATAAATAGTTCACATGTCCTCAAATCCAAACTTTTTGGAGAACCTTATAAATTCATG
AAAAAAAGAGCGCAGTATTTCTTGGAGCGTGATTTGGTTCATATCATTGCAAGTGATATG
CATAATGTGGACGGCAGACCCCCCCATATGGCAGAAGCATATGACCTTGTTTCCCAAAAA
TACGGAGAAGCGAAGGCTCAGGAACTTTTTATAGACAATCCTCGAAAAATTGTAATGGAT
CAACTAATT

>6C 
ATGATAGACATCCATTCGCATATCGTTTTTGATGTAGATGACGGTCCCAAGTCAAGAGAG
GAAAGCAAGGCTCTCTTGGCAGAAGCCTACAGACAGGGGGTGCGAACCATTGTCTCTACC
TCTCACCGTCGCAAGGGCATGTTTGAAACTCCGGAAGAGAAGATAGCAGAAAACTTTCTT
CAGGTTCGGGAAATAGCTAAGGAAGTGGCGAGTGACTTAGTCATTGCTTACGGGGCTGAA
ATTTACTACACACCAGATGTTCTGGATAAGCTGGGAAAAAAGCGGATTCCGACCCTCAAT
GATAGTCGTTATGCCTTGATAGAGTTTAGTATGAACACTCCTTATCGCGATATTCATAGC
GCCTTGAGCAAGATCTTGATGTTGGGAATTACTCCAGTCATTGCCCACATTGAGCGCTAT
GATGCTCTTGAAAATAATGAAAAACGCGTTCGAGAACTAATCGATATGGGCTGTTACACG
CAAGTAAATAGTTCACATGTCCTCAAACCCAAACTTTTTGGCGAACGTTATAAATTCATG
AAAAAAAGAGCTCAGTATTTTTTAGAGCAGGATTTGGTCCATGTCATTGCAAGTGATATG
CACAATCTAGACGGTAGACCTCCTCATATGGCAGAAGCATATGACCTTGTTACCCAAAAA
TACGGAGAAGCGAAGGCTCAGGAACTTTTTATAGACAATCCTCGAAAAATTGTAATGGAT
CAACTAATT

>7F 
ATGATAGATATCCATTCGCATATCGTTTTTGATGTAGATGACGGTCCCAAGTCAAGAGAG
GAAAGCAAGGCTCTCTTGGAAGAATCCTACAGGCAGGGGGTGCGAACCATTGTCTCTACC
TCTCACCGTCGCAAGGGCATGTTTGAAACTCCAGAAGAGAAGATAGCAGAAAACTTTCTT
CAGGTTCGGGAAATTGCAAAAGAAGTAGCAGATGATTTAGTCATCGCTTATGGAGCAGAG
ATATACTATACTCTGGATGCTCTAGAAAAGCTAGAAAAAAAAGAAATTCCTACCCTTAAT
GATAGTCGTTATGCTTTGATTGAGTTTAGCATGCATACTTCCTATCGTCAGATTCATACG
GGATTGAGCAATATTTTGATGTTGGGAATCACGCCAGTAATTGCTCATATTGAACGTTAT
GATGCTTTAGAGAATAACGAAAAACGTGTTCGTGAACTGATTGATATGGGGTGCTATACT
CAGATAAATAGTCATCATATTTCAAAACCTAAGTTCTTTGGTGAAAAATATAAATTCATG
AAAAAGAGAGCTCGGTATTTTTTGGAACGTGATTTAGTTCATGTAGTTGCAAGTGACATG
CACAATTTAGACAGCAGACCTCCATATATGCAACAGGCATATGATATCATTGCTAAGAAA
TATGGAGTGAAAAAAGCGAAAGAACTTTTTGTAGATAATCCCAGAAAAATTATAATGGAT
CAATTAATT

>9L 
ATGATAGACATCCATTCGCATATCGTTTTTGATGTAGATGACGGTCCCAAGTCAATAGAG
GAAAGCAAGGCACTTTTAAGAGAAGCTTATAATCAAGGAGTTCGAATGATTGTGTCTACT
TCGCATCGTCGAAAAGGGATGTTTGAAACTCCGGAAGAGAAGATAGCAGAAAACTTTCTT
CAGGTTCGGGAAATTGCAAAAGAAGTAGCAGATGATTTAGTCATAGCTTATGGCGCAGAG
ATATACTATACTCTGGATGCTCTAGAAAAGCTAGAAAAAAAAGAAATTCCTACCCTTAAT
GATAGTCGTTATGCTTTGATTGAGTTTAGCATGCATACTTCCTATCGTGAGATTCATGCG
GGATTGAGCAATATTTTGATGTTGGGAATCACGCCAGTAATTGCTCATATTGAACGTTAT
GATGCCTTAGAGAATAATGAAAAACGTGTTCGTGAACTGATTGATATGGGGTGCTATACT
CAGATAAATAGTTATCATGTTTTAAAACCTAAGTTCTTTGGTGAAAAATATAAATTCATG
AAAAAGAGAGCTCGGTATTTTTTGGAACGTGATTTAGTTCATGTAGTTGCAAGTGACATG
CACAATTTAGACAGTAGACCTCCATATATGCAACAGGCATATGATATCATTGCTAAGAAA
TATGGAGCGAAAAAAGCGAAAGAATTTTTTGTAGATAATCCCAGAAAAATTATAATGGAT
CAATTAATT

>9N 
ATGATAGACATCCATTCGCATATCGTTTTTGATGTAGATGACGGTCCCAAGTCAATAGAG
GAAAGCAAGGCACTTTTAAGAGAAGCTTATAATCAAGGAGTTCGAATGATTGTGTCTACT
TCGCATCGTCGAAAAGGGATGTTTGAAACTCCGGAAGAGAAGATAGCAGAAAACTTTCTT
CAGGTTCGGGAAATTGCAAAAGAAGTAGCAGATGATTTAGTCATAGCTTATGGCGCAGAG
ATATACTATACTCTGGATGCTCTAGAAAAGCTAGAAAAAAAAGAAATTCCTACCCTTAAT
GATAGTCGTTATGCTTTGATTGAGTTTAGCATGCATACTTCCTATCGTGAGATTCATGCG
GGATTGAGCAATATTTTGATGTTGGGAATCACGCCAGTAATTGCTCATATTGAACGTTAT
GATGCCTTAGAGAATAACGAAAAACGTGTTCGTGAACTGATTGATATGGGGTGCTATACT
CAGATAAATAGTTATCATGTTTTAAAACCTAAGTTCTTTGGTGAAAAATATAAATTCATG
AAAAAGAGAGCTCGGTATTTTTTGGAACGTGATTTAGTTCATGTAGTTGCAAGTGACATG
CACAATTTAGACAGTAGACCTCCATATATGCAACAGGCATATGATATCATTGCTAAGAAA
TATGGAGCGAAAAAAGCGAAAGAATTTTTTGTAGATAATCCCAGAAAAATTATAATGGAT
CAATTAATT

>9V 
ATGATAGACATCCATTCGCATATCGTTTTTGATGTAGATGACGGTCCCAAGTCAAGAGAG
GAAAGCAAGGCTCTCTTGGCAGAATCCTACAGGCAGGGGGTGCGAACCATTGTCTCTACC
TCTCACCGTCGCAAGGGCATGTTTGAAACTCCGGAAGAGAAGATAGCAGAAAACTTTCTT
CAGGTTCGGGAAATAGCTAAGGAAGTGGCGAGTGACTTGGTCATTGCTTACGGGGCTGAA
ATTTACTACACACCAGATGTTCTGGATAAGCTGGAAAAAAAGCGGATTCCGACCCTCAAT
GATAGTCGTTATGCCTTGATAGAGTTTAGTATGAACACTCCTTATCGCGATATTCATAGC
GCCTTGAGCAAGATCTTGATGTTGGGAGTTACTCCAGTCATTGCCCACATTGAGCGCTAT
GATGCTCTTGAAAATAATGAAAAACGCGTTCGAGAACTGATCGATATGGGCTGTTACACG
CAAGTAAATAGTTCACATGTCCTCAAACCCAAACTTTTTGGCGAACGTTATAAATTCATG
AAAAAAAGAGCTCAGTATTTTTTAGAGCAGGATTTGGTTCATGTCATTGCAAGTGACATG
CACAATCTAGACGGTAGACCTCCTCATATGGCAGAAGCATATGACCTTGTTACCCAAAAA
TACGGAGAAGCGAAGGCTCAGGAATTTTTTATAGACAATCCTCGAAAAATTGTAATGGAT
CAACTAATT
